# Supplementary material for: Mendelian Randomization Analysis Reveals Statins Potentially Increase Amyotrophic Lateral Sclerosis Risk Independent of Peripheral Cholesterol-Lowering Effects
Source: Biomedicines. 2023 May 4;11(5):1359. doi: 10.3390/biomedicines11051359 (PMC10216016; doi:10.3390/biomedicines11051359)
Supplement: Supplementary file 1 [file biomedicines-11-01359-s001.zip]

Archive with 2 entries (2 files):
- Supplementary Data 1. MR results.xlsx
- Supplementary Data 2. Leave one out sensitivity analysis.pdf
