# Supplementary material for: Mendelian Randomization Analysis Reveals Statins Potentially Increase Amyotrophic Lateral Sclerosis Risk Independent of Peripheral Cholesterol-Lowering Effects
Source: Biomedicines. 2023 May 4;11(5):1359. doi: 10.3390/biomedicines11051359 (PMC10216016; doi:10.3390/biomedicines11051359)
Supplement: Supplementary file 1 [file biomedicines-11-01359-s001.zip › Supplementary Data 1. MR results.xlsx]

## Sheet: Statin use and ALS
MR test:
outcome	exposure	method	nsnp	b	se	pval	lo_ci	up_ci	or	or_lci95	or_uci95
Amyotrophic lateral sclerosis || id:ebi-a-GCST005647	HMG CoA reductase inhibitors	MR Egger	74	0.140459	0.0511887	0.00765741	0.0401293	0.240789	1.1508	1.04095	1.27225
Amyotrophic lateral sclerosis || id:ebi-a-GCST005647	HMG CoA reductase inhibitors	Weighted median	74	0.0842031	0.0452244	0.0626182	-0.00443683	0.172843	1.08785	0.995573	1.18868
Amyotrophic lateral sclerosis || id:ebi-a-GCST005647	HMG CoA reductase inhibitors	Inverse variance weighted	74	0.0814385	0.0290004	0.00498211	0.0245978	0.138279	1.08485	1.0249	1.1483
Amyotrophic lateral sclerosis || id:ebi-a-GCST005647	HMG CoA reductase inhibitors	Simple mode	74	0.121955	0.0859642	0.160252	-0.0465353	0.290444	1.1297	0.954531	1.33702
Amyotrophic lateral sclerosis || id:ebi-a-GCST005647	HMG CoA reductase inhibitors	Weighted mode	74	0.102625	0.0496238	0.0421781	0.00536238	0.199888	1.10808	1.00538	1.22127
pleiotropy:
id.outcome	outcome	exposure	egger_intercept	se	pval
ebi-a-GCST005647	Amyotrophic lateral sclerosis || id:ebi-a-GCST005647	HMG CoA reductase inhibitors	-0.00488643	0.00349227	0.166042
heterogeneity:
outcome	exposure	method	Q	Q_df	Q_pval
Amyotrophic lateral sclerosis || id:ebi-a-GCST005647	HMG CoA reductase inhibitors	MR Egger	70.5995	72	0.524636
Amyotrophic lateral sclerosis || id:ebi-a-GCST005647	HMG CoA reductase inhibitors	Inverse variance weighted	72.5573	73	0.492611
harmaonised data:
	SNP	effect_allele.exposure	other_allele.exposure	effect_allele.outcome	other_allele.outcome	beta.exposure	beta.outcome	eaf.exposure	eaf.outcome	se.outcome	samplesize.outcome	pval.outcome	se.exposure	samplesize.exposure	pval.exposure	F-statistic
1	rs1030431	A	G	A	G	0.03367	-0.0018	0.33226	0.3374	0.0144	80610	0.9009	0.00598878	290385	1.9e-08	31.6089
2	rs10468017	T	C	T	C	0.037636	-0.0124	0.297184	0.2867	0.0154	80610	0.4211	0.00613147	290385	8.3e-10	37.677
3	rs10804330	C	T	C	T	-0.0418449	0.0033	0.429504	0.4402	0.0137	80610	0.8081	0.00574064	290385	3.1e-13	53.1332
4	rs113911544	G	A	G	A	0.0850852	0.0398	0.039372	0.0427	0.035	80610	0.2553	0.0143739	290385	3.2e-09	35.0395
5	rs11591147	T	G	T	G	-0.362324	0.0752	0.017203	0.0189	0.0571	80610	0.1884	0.0214948	290385	9.4e-64	284.136
6	rs11641811	C	A	C	A	-0.0334936	0.0039	0.476408	0.5001	0.0139	80610	0.7778	0.00561921	290385	2.5e-09	35.5281
7	rs11653468	A	G	A	G	-0.0386643	0.0063	0.233873	0.2279	0.0171	80610	0.7119	0.00660834	290385	4.9e-09	34.2322
8	rs116881820	C	T	C	T	0.202945	0.1242	0.025925	0.0253	0.0455	80610	0.00638102	0.0176231	290385	1.1e-30	132.615
9	rs1169288	C	A	C	A	0.0484485	0.0058	0.313809	0.3252	0.0148	80610	0.6962	0.00608253	290385	1.6e-15	63.4442
10	rs11743303	G	A	G	A	0.041239	0.0042	0.208058	0.2067	0.0173	80610	0.8071	0.0069549	290385	3e-09	35.1588
11	rs117733303	G	A	G	A	0.23137	0.0536	0.0192847	0.0169	0.0575	80610	0.3516	0.0203077	290385	4.5e-30	129.805
12	rs11787365	C	T	C	T	0.0370164	0.0109	0.400918	0.4111	0.014	80610	0.4382	0.00572778	290385	1e-10	41.7654
13	rs11864054	G	A	G	A	-0.0348853	0.0149	0.385154	0.4018	0.0139	80610	0.2851	0.00581164	290385	1.9e-09	36.0319
14	rs1260326	T	C	T	C	0.0599201	0.0085	0.395882	0.4232	0.0137	80610	0.535	0.00571233	290385	9.7e-26	110.032
15	rs12725767	G	A	G	A	0.035128	0.0323	0.354298	0.364	0.0141	80610	0.0221702	0.00585608	290385	2e-09	35.9827
16	rs12740374	T	G	T	G	-0.156618	-0.0149	0.219778	0.2213	0.0165	80610	0.3652	0.00674247	290385	2.3e-119	539.569
17	rs12916	C	T	C	T	0.0586635	-0.0059	0.40104	0.4045	0.0139	80610	0.667999	0.00571275	290385	9.7e-25	105.45
18	rs13125101	A	G	A	G	0.0368697	0.004	0.292467	0.2862	0.0153	80610	0.7952	0.00618036	290385	2.4e-09	35.5886
19	rs1367117	A	G	A	G	0.105726	0.0352	0.337599	0.3108	0.0147	80610	0.0168399	0.00590095	290385	8.7e-72	321.012
20	rs1421085	C	T	C	T	0.0446553	-0.0242	0.403509	0.412	0.0138	80610	0.0793396	0.00569683	290385	4.6e-15	61.4441
21	rs148566631	A	G	A	G	0.0488582	0.015	0.118597	0.1167	0.0216	80610	0.487401	0.00864799	290385	1.6e-08	31.9187
22	rs1501908	G	C	G	C	-0.0407497	-0.0126	0.364761	0.37	0.0143	80610	0.3779	0.00581323	290385	2.4e-12	49.1376
23	rs15285	T	C	T	C	-0.0586762	-0.011	0.28486	0.3	0.0148	80610	0.4564	0.00620391	290385	3.1e-21	89.4526
24	rs1537371	A	C	A	C	0.0581894	0.0172	0.499383	0.5139	0.0137	80610	0.2092	0.00560461	290385	3e-25	107.795
25	rs17725246	C	T	C	T	0.0436883	0.0049	0.183202	0.1854	0.0178	80610	0.785301	0.0072187	290385	1.4e-09	36.628
26	rs1883025	T	C	T	C	-0.04275	0.0128	0.254856	0.2607	0.0155	80610	0.4078	0.00641612	290385	2.7e-11	44.3941
27	rs1997833	C	T	C	T	0.0435149	0.0166	0.300865	0.2917	0.0154	80610	0.2798	0.00610306	290385	1e-12	50.837
28	rs2066905	C	G	C	G	-0.0352247	-0.005	0.45116	0.4907	0.0138	80610	0.7154	0.00563297	290385	4e-10	39.104
29	rs2068888	A	G	A	G	-0.0351131	0.03	0.450113	0.4936	0.0136	80610	0.0273401	0.00562603	290385	4.3e-10	38.9523
30	rs2207132	A	G	A	G	0.159389	-0.0115	0.0335157	0.0359	0.0453	80610	0.7994	0.015551	290385	1.2e-24	105.051
31	rs221907	A	G	A	G	-0.0333619	-0.003	0.360751	0.375	0.0142	80610	0.8326	0.00582672	290385	1e-08	32.7833
32	rs2287997	A	G	A	G	0.0646533	0.0168	0.18536	0.1959	0.0172	80610	0.3286	0.00720172	290385	2.8e-19	80.5952
33	rs2293093	G	C	G	C	0.0511591	0.0144	0.111646	0.1107	0.0217	80610	0.5063	0.00889507	290385	8.9e-09	33.0785
34	rs2519093	T	C	T	C	0.0835069	0.0135	0.185023	0.1889	0.0275	80610	0.6227	0.00722352	290385	6.5e-31	133.643
35	rs2603192	C	T	C	T	-0.0334218	0.0034	0.413377	0.456	0.0166	80610	0.8381	0.00578434	290385	7.6e-09	33.385
36	rs2618567	G	T	G	T	0.0400588	-0.0138	0.340873	0.3518	0.015	80610	0.3561	0.00591121	290385	1.2e-11	45.9244
37	rs2737245	T	G	T	G	-0.0393698	-0.0256	0.278192	0.2683	0.0157	80610	0.1034	0.0062766	290385	3.6e-10	39.3439
38	rs2738447	A	C	A	C	-0.0625713	-0.0077	0.406512	0.415	0.014	80610	0.5825	0.00569905	290385	4.8e-28	120.544
39	rs28399664	G	C	G	C	0.157816	0.0281	0.0110032	0.0266	0.0551	80610	0.6106	0.0271905	290385	6.5e-09	33.6876
40	rs2898476	A	G	A	G	0.0677871	0.0029	0.145041	0.1475	0.0192	80610	0.8811	0.00793673	290385	1.3e-17	72.9476
41	rs2954021	A	G	A	G	0.0966353	0.0035	0.495627	0.4952	0.0136	80610	0.7966	0.00559508	290385	7.7e-67	298.303
42	rs2982521	A	T	A	T	0.032468	-0.0141	0.372013	0.3787	0.0141	80610	0.3158	0.00578365	290385	2e-08	31.5142
43	rs3135064	T	C	T	C	-0.0344442	0.0063	0.450203	0.4397	0.0138	80610	0.647301	0.00565863	290385	1.2e-09	37.0518
44	rs34850939	A	G	A	G	0.0329814	0.026	0.349518	0.3395	0.0149	80610	0.0820408	0.00586799	290385	1.9e-08	31.5908
45	rs35430985	A	C	A	C	0.0369458	0.0054	0.266787	0.2669	0.0154	80610	0.725	0.00637247	290385	6.7e-09	33.6136
46	rs3802932	A	G	A	G	0.0802737	-0.0212	0.0581295	0.0599	0.0293	80610	0.4698	0.0119606	290385	1.9e-11	45.0441
47	rs3918226	T	C	T	C	0.0685225	-0.012	0.0779394	0.0851	0.0262	80610	0.6474	0.0105193	290385	7.3e-11	42.4317
48	rs4299376	G	T	G	T	0.0866905	0.0073	0.324311	0.3186	0.0153	80610	0.634501	0.005971	290385	9.2e-48	210.789
49	rs4518111	A	C	A	C	0.0370622	0.0211	0.433772	0.4168	0.0139	80610	0.1285	0.00571862	290385	9.1e-11	42.0028
50	rs4541244	T	C	T	C	-0.0342751	0.0259	0.421979	0.4223	0.0137	80610	0.0589794	0.00571138	290385	2e-09	36.0143
51	rs463599	T	G	T	G	0.0463398	-0.0008	0.141124	0.1321	0.0201	80610	0.97	0.00804467	290385	8.4e-09	33.1813
52	rs4639414	G	A	G	A	0.0524946	-0.0129	0.230148	0.2109	0.0171	80610	0.4489	0.00667665	290385	3.8e-15	61.8176
53	rs570530	A	G	A	G	-0.0325415	-0.0126	0.495536	0.4851	0.0139	80610	0.3631	0.00561381	290385	6.8e-09	33.6016
54	rs577721086	C	T	C	T	0.0773219	-0.0316	0.0483191	0.0527	0.0344	80610	0.3577	0.0130856	290385	3.4e-09	34.9155
55	rs58542926	T	C	T	C	-0.124208	-0.0324	0.074933	0.072	0.0272	80610	0.2346	0.0106399	290385	1.7e-31	136.278
56	rs602662	G	A	G	A	-0.0431654	0.0077	0.462426	0.504	0.0136	80610	0.572	0.00562318	290385	1.6e-14	58.9261
57	rs645040	G	T	G	T	-0.042834	0.0089	0.225004	0.2257	0.0163	80610	0.584501	0.0066912	290385	1.5e-10	40.9798
58	rs6511720	T	G	T	G	-0.198647	-0.0107	0.117712	0.1205	0.0209	80610	0.6084	0.00868418	290385	8.3e-116	523.247
59	rs693668	G	A	G	A	-0.0489415	-0.0386	0.350319	0.3621	0.0143	80610	0.00681005	0.00586645	290385	7.3e-17	69.599
60	rs7213086	C	G	C	G	-0.0332016	0.0216	0.44498	0.4485	0.0138	80610	0.1173	0.00564778	290385	4.1e-09	34.5591
61	rs72631343	G	C	G	C	-0.0488231	0.0223	0.128205	0.1346	0.0209	80610	0.2867	0.00836032	290385	5.2e-09	34.104
62	rs72837687	A	G	A	G	-0.0443884	0.0093	0.199899	0.1949	0.0196	80610	0.6344	0.00701691	290385	2.5e-10	40.0172
63	rs7412	T	C	T	C	-0.310312	-0.0258	0.0792273	0.0788	0.0264	80610	0.3292	0.0103602	290385	4.1e-197	897.143
64	rs74617384	T	A	T	A	0.181372	0.0275	0.0801433	0.0685	0.0294	80610	0.3484	0.0103139	290385	3.2e-69	309.241
65	rs750332	C	T	C	T	-0.0550286	-0.0148	0.180658	0.1666	0.0184	80610	0.4199	0.00726738	290385	3.7e-14	57.3352
66	rs7534572	C	G	C	G	-0.0742182	-0.0081	0.352475	0.3072	0.0154	80610	0.599601	0.00585264	290385	7.5e-37	160.811
67	rs7639816	T	C	T	C	0.0418685	0.0036	0.180878	0.1862	0.0174	80610	0.8338	0.00735537	290385	1.3e-08	32.4016
68	rs76895963	G	T	G	T	-0.202727	-0.0226	0.0141825	0.0222	0.0599	80610	0.7059	0.0240105	290385	3.1e-17	71.2889
69	rs77542162	G	A	G	A	0.151112	0.0825	0.0230779	0.019	0.0928	80610	0.3739	0.0186634	290385	5.6e-16	65.5569
70	rs7903146	T	C	T	C	0.0707601	-0.0076	0.290995	0.3012	0.0147	80610	0.6083	0.00616063	290385	1.6e-30	131.925
71	rs79598313	T	C	T	C	0.146637	-0.0304	0.0236446	0.0242	0.0477	80610	0.5241	0.0184084	290385	1.6e-15	63.4531
72	rs799158	T	C	T	C	0.0793536	-0.0225	0.0431865	0.045	0.0361	80610	0.533	0.0137711	290385	8.3e-09	33.2043
73	rs8126001	T	C	T	C	-0.0467773	0.0044	0.489093	0.4655	0.0142	80610	0.757801	0.00562831	290385	9.5e-17	69.0739
74	rs964184	G	C	G	C	0.160719	0.0367	0.133698	0.1384	0.0198	80610	0.0642495	0.00821858	290385	3.7e-85	382.419
75	rs972283	A	G	A	G	-0.035923	0.0195	0.488765	0.468	0.0144	80610	0.1757	0.00559905	290385	1.4e-10	41.164
76	rs998584	A	C	A	C	0.0386323	-0.0016	0.482799	0.4845	0.0146	80610	0.9105	0.00561863	290385	6.2e-12	47.276

## Sheet: LDL and ALS
MR test:
outcome	exposure	method	nsnp	b	se	pval	lo_ci	up_ci	or	or_lci95	or_uci95
Amyotrophic lateral sclerosis || id:ebi-a-GCST005647	Low density lipoprotein cholesterol levels || id:ebi-a-GCST90002412	MR Egger	310	0.106871	0.0416528	0.0107678	0.0252318	0.188511	1.11279	1.02555	1.20745
Amyotrophic lateral sclerosis || id:ebi-a-GCST005647	Low density lipoprotein cholesterol levels || id:ebi-a-GCST90002412	Weighted median	310	0.0899639	0.0481389	0.061645	-0.00438832	0.184316	1.09413	0.995621	1.2024
Amyotrophic lateral sclerosis || id:ebi-a-GCST005647	Low density lipoprotein cholesterol levels || id:ebi-a-GCST90002412	Inverse variance weighted	310	0.0725607	0.0302971	0.0166215	0.0131785	0.131943	1.07526	1.01327	1.14104
Amyotrophic lateral sclerosis || id:ebi-a-GCST005647	Low density lipoprotein cholesterol levels || id:ebi-a-GCST90002412	Simple mode	310	0.12671	0.103003	0.219574	-0.0751764	0.328597	1.13509	0.92758	1.38902
Amyotrophic lateral sclerosis || id:ebi-a-GCST005647	Low density lipoprotein cholesterol levels || id:ebi-a-GCST90002412	Weighted mode	310	0.110616	0.0406536	0.00687837	0.0309354	0.190298	1.11697	1.03142	1.20961
pleiotropy:
outcome	exposure	egger_intercept	se	pval
Amyotrophic lateral sclerosis || id:ebi-a-GCST005647	Low density lipoprotein cholesterol levels || id:ebi-a-GCST90002412	-0.00180715	0.00150673	0.231299
heterogeneity:
outcome	exposure	method	Q	Q_df	Q_pval
Amyotrophic lateral sclerosis || id:ebi-a-GCST005647	Low density lipoprotein cholesterol levels || id:ebi-a-GCST90002412	MR Egger	365.883	308	0.0129831
Amyotrophic lateral sclerosis || id:ebi-a-GCST005647	Low density lipoprotein cholesterol levels || id:ebi-a-GCST90002412	Inverse variance weighted	367.592	309	0.0122585
harmaonised data:
	SNP	effect_allele.exposure	other_allele.exposure	effect_allele.outcome	other_allele.outcome	beta.exposure	beta.outcome	eaf.exposure	eaf.outcome	se.outcome	samplesize.outcome	pval.outcome	samplesize.exposure	chr.exposure	se.exposure	pval.exposure	F-statistic
1	rs10021804	G	A	G	A	-0.011471	-0.026	0.380215	0.4754	0.014	80610	0.0645907	431167	4	0.00197637	6.49995e-09	33.6873
2	rs10025454	A	T	A	T	-0.0121934	0.0156	0.329038	0.3399	0.0145	80610	0.2828	431167	4	0.00204198	2.39999e-09	35.6572
3	rs10076475	A	G	A	G	0.01221	0.0036	0.563358	0.5622	0.0138	80610	0.793299	431167	5	0.00193344	2.69998e-10	39.8814
4	rs10145740	T	C	T	C	-0.0183362	-0.003	0.244559	0.2511	0.0158	80610	0.8506	431167	14	0.00224034	2.70023e-16	66.987
5	rs1016102	C	T	C	T	0.0132695	-0.0052	0.748823	0.7354	0.0164	80610	0.7503	431167	8	0.00228578	6.4e-09	33.7008
6	rs10184004	T	C	T	C	-0.0183546	0.0062	0.406121	0.4057	0.0142	80610	0.664401	431167	2	0.00192292	1.39991e-21	91.1103
7	rs10272002	G	A	G	A	-0.0210319	0.0114	0.212476	0.1961	0.0172	80610	0.508899	431167	7	0.00234079	2.60016e-19	80.7295
8	rs10410835	C	T	C	T	0.0669327	0.011	0.523481	0.5067	0.0145	80610	0.4461	431167	19	0.00187811	1e-200	1270.09
9	rs10438978	C	T	C	T	0.0248331	-0.0221	0.818988	0.8317	0.0182	80610	0.2255	431167	18	0.0025037	3.50026e-23	98.3778
10	rs10445374	C	T	C	T	-0.0359766	0.0384	0.514705	0.5239	0.0137	80610	0.00510199	431167	17	0.00191809	1.69981e-78	351.805
11	rs1044573	G	A	G	A	0.0139532	0.0004	0.493023	0.4991	0.014	80610	0.9769	431167	20	0.00191791	3.50026e-13	52.9287
12	rs10448340	G	T	G	T	-0.0166194	-0.0344	0.320223	0.3117	0.0149	80610	0.0211602	431167	9	0.00205322	5.79963e-16	65.5179
13	rs10455872	G	A	G	A	0.135534	0.0313	0.079071	0.0681	0.0295	80610	0.2896	431167	6	0.00353711	1e-200	1468.25
14	rs10500834	T	A	T	A	0.0241684	-0.0027	0.739096	0.5425	0.0154	80610	0.8628	431167	11	0.00217547	1.10002e-28	123.421
15	rs1056806	T	C	T	C	0.0255733	0.0046	0.059783	0.14	0.026	80610	0.8602	431167	1	0.00410647	4.70002e-10	38.7825
16	rs1065853	T	G	T	G	-0.545565	-0.0459	0.080024	0.0787	0.0419	80610	0.2737	431167	19	0.00341604	1e-200	25506.3
17	rs10782922	A	G	A	G	0.0217596	-0.0055	0.795032	0.7964	0.0169	80610	0.7453	431167	1	0.00233435	1.10002e-20	86.89
18	rs10794579	C	T	C	T	0.0201777	0.0019	0.57533	0.5152	0.0139	80610	0.8893	431167	10	0.00193933	2.39994e-25	108.253
19	rs10795464	A	G	A	G	0.0144189	-0.013	0.421268	0.472	0.0148	80610	0.3804	431167	10	0.00197467	2.80027e-13	53.3182
20	rs10808709	C	G	C	G	0.0142412	-0.0155	0.369114	0.3802	0.0139	80610	0.2659	431167	8	0.00198143	6.59933e-13	51.6578
21	rs10810657	A	T	A	T	-0.0182458	0.0106	0.624677	0.5242	0.014	80610	0.4503	431167	9	0.00198896	4.60045e-20	84.1538
22	rs1081105	C	A	C	A	0.221489	0.1281	0.027701	0.0266	0.0446	80610	0.00403999	431167	19	0.00565339	1e-200	1534.92
23	rs10817718	A	G	A	G	-0.0123176	0.0291	0.292709	0.2939	0.0149	80610	0.0503895	431167	9	0.00210538	4.90004e-09	34.2288
24	rs10843391	G	A	G	A	-0.0117868	0.0168	0.284902	0.2938	0.0149	80610	0.2581	431167	12	0.00212478	2.90001e-08	30.7726
25	rs10846740	C	T	C	T	-0.0309308	0.0508	0.857972	0.8307	0.0314	80610	0.1055	431167	12	0.00279237	1.59993e-28	122.698
26	rs10869598	C	T	C	T	0.016609	0.0091	0.694291	0.6956	0.015	80610	0.546	431167	9	0.00209097	1.99986e-15	63.0945
27	rs10872003	A	T	A	T	-0.0121637	0.0029	0.452267	0.4398	0.014	80610	0.8356	431167	6	0.00192254	2.5e-10	40.0295
28	rs10877955	A	G	A	G	0.028411	-0.0457	0.063489	0.0595	0.029	80610	0.1159	431167	12	0.00393318	5.10035e-13	52.1778
29	rs10910476	T	C	T	C	0.0156095	-0.0244	0.555572	0.5114	0.0142	80610	0.0858994	431167	1	0.0019078	2.80027e-16	66.9441
30	rs10910522	A	G	A	G	-0.0117792	-0.0074	0.421212	0.4896	0.0138	80610	0.5902	431167	1	0.00191916	8.40001e-10	37.6712
31	rs10930590	A	G	A	G	0.0111478	0.0216	0.327715	0.3471	0.0144	80610	0.1331	431167	2	0.00201374	3.09999e-08	30.6458
32	rs10953260	C	T	C	T	0.0228986	0.0046	0.816012	0.8189	0.0184	80610	0.802	431167	7	0.00248097	2.70023e-20	85.1873
33	rs10953298	T	C	T	C	-0.0229706	-0.0149	0.236207	0.2415	0.0161	80610	0.3551	431167	7	0.00226348	3.40017e-24	102.989
34	rs11057397	T	C	T	C	-0.0186053	0.0174	0.336888	0.3498	0.0142	80610	0.2189	431167	12	0.00202681	4.30031e-20	84.265
35	rs11085721	C	G	C	G	-0.016179	0.0241	0.161673	0.1632	0.0195	80610	0.2145	431167	19	0.0025225	1.40001e-10	41.1378
36	rs111232683	C	G	C	G	0.014268	-0.0153	0.351341	0.3449	0.0145	80610	0.2911	431167	1	0.00199167	7.8001e-13	51.3206
37	rs111278137	A	G	A	G	-0.112997	-0.0405	0.021522	0.0199	0.0576	80610	0.4814	431167	19	0.00659977	1e-65	293.141
38	rs111371088	C	T	C	T	-0.0353733	-0.0687	0.030856	0.027	0.0486	80610	0.1576	431167	20	0.00569135	5.1e-10	38.6296
39	rs11159071	T	C	T	C	-0.0107128	0.0065	0.518782	0.495	0.0139	80610	0.6375	431167	14	0.00193087	2.90001e-08	30.7822
40	rs111928762	G	A	G	A	0.0716397	0.0405	0.039843	0.0431	0.0347	80610	0.244	431167	1	0.00486008	3.50026e-49	217.28
41	rs111990272	A	G	A	G	0.0140366	-0.0103	0.251688	0.2526	0.0157	80610	0.5129	431167	11	0.00221541	2.39999e-10	40.1435
42	rs112201728	T	C	T	C	0.0671186	0.0201	0.069764	0.0729	0.0266	80610	0.450199	431167	6	0.00375323	1.59993e-71	319.798
43	rs112244600	T	C	T	C	0.0301644	0.0444	0.052078	0.0584	0.032	80610	0.1654	431167	21	0.00447971	1.69981e-11	45.3408
44	rs11226108	C	G	C	G	-0.0194011	-0.0107	0.191458	0.1912	0.0172	80610	0.534399	431167	11	0.00243145	1.50003e-15	63.6681
45	rs11231711	A	G	A	G	0.0262637	-0.0303	0.057345	0.0583	0.03	80610	0.3111	431167	11	0.00411844	1.79999e-10	40.6674
46	rs11237488	T	C	T	C	-0.0167239	0.0557	0.127965	0.1403	0.0205	80610	0.00642407	431167	11	0.00288663	6.90001e-09	33.5655
47	rs112679104	T	C	T	C	-0.0475502	-0.0472	0.018215	0.0218	0.0619	80610	0.4455	431167	13	0.00768498	6.1e-10	38.2842
48	rs112693563	C	T	C	T	0.0152164	0.0036	0.203652	0.2077	0.0167	80610	0.8269	431167	1	0.00234105	8.00018e-11	42.2476
49	rs112811239	C	T	C	T	-0.0135468	-0.0169	0.216136	0.2258	0.0166	80610	0.3085	431167	5	0.00233135	6.19998e-09	33.7644
50	rs113111921	A	C	A	C	-0.0183685	0.0091	0.12511	0.1163	0.0389	80610	0.8154	431167	7	0.0029188	3.09999e-10	39.604
51	rs1133790	C	T	C	T	-0.0114272	0.0025	0.324978	0.3359	0.0144	80610	0.8615	431167	7	0.00207336	3.59998e-08	30.376
52	rs1134027	A	G	A	G	0.0243881	0.0217	0.369937	0.3851	0.0142	80610	0.1273	431167	8	0.00199538	2.39994e-34	149.384
53	rs1141362	A	G	A	G	0.011674	0.0032	0.59916	0.5442	0.015	80610	0.833	431167	13	0.00196406	2.80001e-09	35.3289
54	rs114165349	C	G	C	G	0.0914981	-0.0566	0.023223	0.0249	0.0481	80610	0.2388	431167	1	0.00630213	9.20026e-48	210.79
55	rs114547690	G	A	G	A	-0.0168532	0.0332	0.883703	0.8981	0.0353	80610	0.3467	431167	3	0.00298713	1.7e-08	31.8315
56	rs114756490	A	G	A	G	0.0637655	0.1129	0.013145	0.0141	0.0738	80610	0.126	431167	4	0.00868399	2.09991e-13	53.9179
57	rs114783000	G	A	G	A	-0.0255399	0.0198	0.045225	0.0453	0.0339	80610	0.558799	431167	4	0.00461203	3.09999e-08	30.6658
58	rs115383270	A	G	A	G	0.0274859	-0.0026	0.074502	0.0849	0.0275	80610	0.9239	431167	1	0.00365226	5.19996e-14	56.6365
59	rs11568318	A	C	A	C	0.0336663	-0.0585	0.06632	0.0572	0.0302	80610	0.0526005	431167	2	0.00379062	6.59933e-19	78.8806
60	rs11591147	T	G	T	G	-0.457849	0.0752	0.017455	0.0189	0.0571	80610	0.1884	431167	1	0.0071963	1e-200	4047.87
61	rs11601507	A	C	A	C	0.0493409	-0.0352	0.069337	0.0717	0.0281	80610	0.2104	431167	11	0.00371368	2.80027e-40	176.525
62	rs11621792	T	C	T	C	0.0267004	-0.0122	0.452899	0.4488	0.0142	80610	0.3922	431167	14	0.00194171	5.00035e-43	189.089
63	rs11641811	A	C	A	C	0.0293316	-0.0039	0.522685	0.4999	0.0139	80610	0.7778	431167	16	0.00191805	8.60003e-53	233.858
64	rs11646091	C	T	C	T	-0.0342311	-0.034	0.041703	0.0398	0.0386	80610	0.3782	431167	16	0.00479134	8.99912e-13	51.042
65	rs11652501	C	G	C	G	-0.0115693	0.0058	0.638424	0.6269	0.0145	80610	0.6885	431167	17	0.00199198	6.29999e-09	33.7322
66	rs1169288	C	A	C	A	0.0383025	0.0058	0.315761	0.3252	0.0148	80610	0.6962	431167	12	0.00207161	2.49977e-76	341.852
67	rs117733303	G	A	G	A	0.155275	0.0536	0.018489	0.0169	0.0575	80610	0.3516	431167	6	0.00707981	1.30017e-106	481.016
68	rs11789603	T	C	T	C	0.0309585	-0.0028	0.107996	0.1056	0.0221	80610	0.8986	431167	9	0.00308951	1.20005e-23	100.411
69	rs11846704	T	C	T	C	-0.0128621	0.0229	0.26884	0.4585	0.0153	80610	0.1329	431167	14	0.00217476	3.29997e-09	34.9785
70	rs11895352	T	C	T	C	-0.0229815	-0.0368	0.477596	0.5019	0.0136	80610	0.00684904	431167	2	0.00189418	7.10068e-34	147.202
71	rs11997161	C	T	C	T	0.0106387	-0.0006	0.517654	0.5077	0.0138	80610	0.964	431167	8	0.00191608	2.80001e-08	30.8283
72	rs12027388	G	C	G	C	-0.017145	0.0346	0.20785	0.2116	0.0167	80610	0.0387998	431167	1	0.00232306	1.59993e-13	54.4696
73	rs12054451	G	T	G	T	0.0191916	0.0016	0.259243	0.2719	0.0153	80610	0.9144	431167	3	0.00219453	2.19989e-18	76.4785
74	rs12111718	C	G	C	G	-0.0122463	-0.0039	0.538019	0.5265	0.0138	80610	0.778901	431167	7	0.0019271	2.1e-10	40.3833
75	rs12149373	C	T	C	T	-0.0162197	-0.0042	0.172071	0.1394	0.0255	80610	0.8701	431167	16	0.00280312	7.19996e-09	33.4813
76	rs12202204	G	A	G	A	0.0139897	-0.0022	0.313736	0.2949	0.015	80610	0.8824	431167	6	0.00205564	1e-11	46.3151
77	rs12212146	C	T	C	T	-0.0237755	-0.028	0.07415	0.0657	0.0301	80610	0.3529	431167	6	0.00373812	2e-10	40.4532
78	rs12271333	C	A	C	A	0.01835	0.0024	0.139018	0.1287	0.0205	80610	0.9056	431167	11	0.00276569	3.19963e-11	44.0215
79	rs1229984	C	T	C	T	0.0807339	0.0122	0.97343	0.939	0.034	80610	0.7193	431167	4	0.00604443	1.10002e-40	178.403
80	rs12320328	G	A	G	A	-0.022934	-0.0243	0.084231	0.0801	0.0256	80610	0.3428	431167	12	0.00345496	3.19963e-11	44.0629
81	rs12445804	A	G	A	G	0.0363752	-0.0066	0.074873	0.082	0.0294	80610	0.8229	431167	16	0.00367779	4.60045e-23	97.8221
82	rs12453219	G	C	G	C	-0.0191522	-0.0671	0.146378	0.146	0.0194	80610	0.000549895	431167	17	0.00271222	1.59993e-12	49.864
83	rs12469822	A	G	A	G	-0.0112645	0.0098	0.598483	0.5171	0.0139	80610	0.481	431167	2	0.00193914	6.29999e-09	33.7447
84	rs12471768	C	T	C	T	0.014803	0.0015	0.704276	0.7044	0.0149	80610	0.9187	431167	2	0.00207156	8.9002e-13	51.0628
85	rs1250259	A	T	A	T	0.0157213	-0.0249	0.736205	0.7382	0.0158	80610	0.1145	431167	2	0.00214831	2.49977e-13	53.5529
86	rs1251363	C	G	C	G	0.0119964	0.0119	0.50649	0.5007	0.0137	80610	0.3823	431167	10	0.00191348	3.59998e-10	39.3056
87	rs1260326	C	T	C	T	-0.0529385	-0.0085	0.60459	0.5768	0.0137	80610	0.535	431167	2	0.00193189	2.60016e-165	750.894
88	rs12614487	T	C	T	C	-0.0276135	-0.0007	0.075512	0.0761	0.0261	80610	0.9773	431167	2	0.00357121	1.10002e-14	59.7877
89	rs12638256	G	A	G	A	-0.0155767	-0.0104	0.534555	0.5311	0.0138	80610	0.4479	431167	3	0.00192518	5.90065e-16	65.4649
90	rs12655342	G	T	G	T	-0.0163171	0.0304	0.141916	0.1538	0.0191	80610	0.1114	431167	5	0.00274509	2.80001e-09	35.3324
91	rs12665537	G	A	G	A	0.0181891	-0.0117	0.330225	0.321	0.0147	80610	0.4243	431167	6	0.00203422	3.80014e-19	79.9515
92	rs12684235	A	G	A	G	-0.0217118	0.019	0.063027	0.0733	0.0266	80610	0.474	431167	9	0.00396064	4.20001e-08	30.0511
93	rs12740374	T	G	T	G	-0.162741	-0.0149	0.221249	0.2213	0.0165	80610	0.3652	431167	1	0.00227119	1e-200	5134.37
94	rs12891477	T	C	T	C	0.0139634	0.008	0.368809	0.356	0.0148	80610	0.5902	431167	14	0.00200214	3.10027e-12	48.64
95	rs12916	C	T	C	T	0.0811025	-0.0059	0.400373	0.4045	0.0139	80610	0.667999	431167	5	0.00195048	1e-200	1728.96
96	rs12977362	T	C	T	C	0.0213492	0.0255	0.408464	0.472	0.0141	80610	0.0711492	431167	19	0.00189345	1.69981e-29	127.132
97	rs12985907	A	G	A	G	-0.0158515	0.0025	0.231381	0.2458	0.0181	80610	0.8896	431167	19	0.00220062	5.90065e-13	51.8861
98	rs12986248	G	A	G	A	-0.0138055	0.0126	0.593991	0.5906	0.0141	80610	0.3698	431167	19	0.0018929	2.99985e-13	53.1923
99	rs13076933	G	T	G	T	-0.0322061	-0.0036	0.259454	0.2684	0.0154	80610	0.8151	431167	3	0.0021932	8.10028e-49	215.635
100	rs13107325	T	C	T	C	-0.0323431	0.0445	0.074856	0.0763	0.0262	80610	0.0894808	431167	4	0.00364345	6.90081e-19	78.8021
101	rs13108218	G	A	G	A	-0.0275204	0.0011	0.615429	0.6032	0.0146	80610	0.9411	431167	4	0.00198645	1.20005e-43	191.935
102	rs13255048	A	G	A	G	0.0332894	0.0016	0.138453	0.1416	0.0198	80610	0.9347	431167	8	0.00276766	2.49977e-33	144.673
103	rs1336455	A	G	A	G	-0.0116911	0.0062	0.358514	0.3577	0.0142	80610	0.6601	431167	10	0.00199733	4.79999e-09	34.2619
104	rs1349852	C	A	C	A	0.0165743	-0.0179	0.475358	0.4896	0.0174	80610	0.3052	431167	4	0.00193311	1e-17	73.5118
105	rs1362965	T	C	T	C	0.0134411	0.0267	0.627819	0.6192	0.0142	80610	0.0593895	431167	12	0.00198053	1.10002e-11	46.0582
106	rs1375131	C	T	C	T	0.0182348	0.0298	0.278463	0.411	0.0188	80610	0.1122	431167	2	0.00218398	6.90081e-17	69.7115
107	rs13796	C	T	C	T	0.0163122	0.0186	0.135064	0.138	0.0212	80610	0.379	431167	1	0.00275844	3.29997e-09	34.9702
108	rs138352	G	T	G	T	-0.0163988	0.0117	0.658569	0.6483	0.0143	80610	0.4137	431167	22	0.00203396	7.50067e-16	65.0039
109	rs141783576	C	G	C	G	0.0312637	0.0054	0.072227	0.0401	0.0437	80610	0.9024	431167	6	0.00375077	7.70016e-17	69.4768
110	rs1434282	T	C	T	C	0.0128446	0.0198	0.72482	0.7202	0.0154	80610	0.1995	431167	1	0.00212002	1.40001e-09	36.708
111	rs143455776	C	T	C	T	-0.0552804	-0.0063	0.033035	0.028	0.0434	80610	0.8844	431167	5	0.00536521	6.79986e-25	106.162
112	rs146433259	T	C	T	C	-0.0577472	0.1288	0.011692	0.0109	0.126	80610	0.3066	431167	5	0.00952965	1.40001e-09	36.7204
113	rs147510296	A	G	A	G	0.0379851	0.0484	0.023031	0.0188	0.0623	80610	0.4378	431167	7	0.00655185	6.69993e-09	33.6123
114	rs147539187	G	C	G	C	-0.0311891	0.039	0.07348	0.075	0.0264	80610	0.1398	431167	6	0.00366627	1.80011e-17	72.3697
115	rs14842	T	A	T	A	0.0197196	-0.0245	0.110337	0.1108	0.0218	80610	0.2617	431167	22	0.00307642	1.5e-10	41.087
116	rs1489501	C	G	C	G	-0.0173911	0.0287	0.879895	0.8704	0.0219	80610	0.1903	431167	11	0.00294144	3.40001e-09	34.957
117	rs1497406	G	A	G	A	0.0192839	0.024	0.579087	0.5173	0.0138	80610	0.0819993	431167	1	0.00190754	5.00035e-24	102.198
118	rs150474434	A	G	A	G	-0.0433941	-0.0225	0.101364	0.0963	0.0238	80610	0.3435	431167	2	0.00315131	3.90032e-43	189.618
119	rs150783681	C	G	C	G	0.0451238	0.0033	0.020706	0.0239	0.0462	80610	0.9433	431167	4	0.00674523	2.19989e-11	44.7526
120	rs151009137	A	G	A	G	-0.0555215	0.0839	0.00977	0.0124	0.154	80610	0.585901	431167	16	0.00986246	1.79999e-08	31.6922
121	rs15285	T	C	T	C	-0.0284133	-0.011	0.286145	0.3	0.0148	80610	0.4564	431167	8	0.00211509	3.80014e-41	180.462
122	rs1532085	G	A	G	A	-0.0264105	0.0092	0.613593	0.6212	0.014	80610	0.5109	431167	15	0.00197206	6.70039e-41	179.355
123	rs1544155	A	C	A	C	-0.0208176	-0.0019	0.421645	0.4073	0.014	80610	0.893	431167	6	0.001932	4.49987e-27	116.104
124	rs1571790	T	A	T	A	-0.0174563	-0.0078	0.613818	0.5949	0.0141	80610	0.582	431167	9	0.00197637	1e-18	78.0132
125	rs165722	T	C	T	C	0.0114996	-0.0196	0.515715	0.501	0.0136	80610	0.1501	431167	22	0.00193704	2.90001e-09	35.2443
126	rs16988410	C	T	C	T	0.0265452	-0.019	0.046227	0.052	0.0328	80610	0.5628	431167	22	0.0045791	6.69993e-09	33.6056
127	rs17031776	T	C	T	C	0.0151406	0.0204	0.240518	0.2493	0.0156	80610	0.1905	431167	2	0.00221634	8.4004e-12	46.6674
128	rs17036085	G	A	G	A	-0.0774542	-0.1951	0.012152	0.0299	0.1113	80610	0.0796306	431167	1	0.00862011	2.60016e-19	80.7355
129	rs17050272	A	G	A	G	-0.0260593	0.0077	0.409538	0.419	0.014	80610	0.582801	431167	2	0.00192093	6.4003e-42	184.036
130	rs17137472	T	C	T	C	0.0110657	0.006	0.500916	0.4953	0.0139	80610	0.6672	431167	7	0.00191756	7.90005e-09	33.3012
131	rs174564	G	A	G	A	-0.0407562	0.0009	0.348974	0.3356	0.0145	80610	0.9502	431167	11	0.00200581	8.69961e-92	412.865
132	rs17476364	C	T	C	T	-0.033023	-0.008	0.108482	0.0975	0.0234	80610	0.733199	431167	10	0.00308568	1e-26	114.533
133	rs17580	A	T	A	T	0.0514106	-0.0067	0.047695	0.0496	0.0353	80610	0.8485	431167	14	0.00450828	4.00037e-30	130.042
134	rs17712208	A	T	A	T	0.0296226	0.0308	0.035215	0.0324	0.0483	80610	0.524499	431167	1	0.00511677	7.10003e-09	33.5162
135	rs17875609	T	C	T	C	-0.0629727	0.0296	0.024109	0.0302	0.052	80610	0.5695	431167	19	0.00624071	6.09958e-24	101.821
136	rs1800562	A	G	A	G	-0.0645775	-0.0229	0.077103	0.062	0.0303	80610	0.4487	431167	6	0.00358339	1.29987e-72	324.769
137	rs1800961	T	C	T	C	-0.0755416	0.0381	0.03097	0.0328	0.0405	80610	0.3469	431167	20	0.0055309	1.80011e-42	186.544
138	rs1801689	C	A	C	A	0.0832757	-0.0326	0.030367	0.0355	0.0469	80610	0.4871	431167	17	0.00557678	1.99986e-50	222.982
139	rs185263492	A	T	A	T	0.0242368	0.0272	0.154191	0.1584	0.0289	80610	0.3469	431167	2	0.0026198	2.19989e-20	85.5883
140	rs1883711	C	G	C	G	0.156174	-0.0062	0.031445	0.0352	0.0452	80610	0.8906	431167	20	0.0056001	3.80189e-171	777.725
141	rs189498338	A	T	A	T	-0.0214633	0.0021	0.063102	0.0606	0.0293	80610	0.9422	431167	1	0.00389357	3.50002e-08	30.3876
142	rs1896995	T	C	T	C	0.0127252	0.0018	0.485636	0.5056	0.0139	80610	0.899	431167	10	0.00192851	4.19952e-11	43.5397
143	rs1963676	T	C	T	C	0.0189758	0.0112	0.564604	0.5678	0.0137	80610	0.4157	431167	21	0.00194707	1.9002e-22	94.9811
144	rs200840404	T	A	T	A	0.0132703	0.0031	0.516317	0.5256	0.0221	80610	0.889	431167	1	0.00192782	5.79963e-12	47.3837
145	rs201740460	T	C	T	C	-0.0132999	-0.0075	0.59294	0.6045	0.0235	80610	0.749	431167	13	0.00203401	6.20012e-11	42.7554
146	rs203273	T	C	T	C	0.0139005	0.0191	0.656059	0.529	0.0142	80610	0.1792	431167	4	0.00201444	5.19996e-12	47.6159
147	rs2066714	C	T	C	T	0.0292953	-0.0011	0.12843	0.1338	0.02	80610	0.9573	431167	9	0.00285967	1.29987e-24	104.946
148	rs2068888	A	G	A	G	-0.0275689	0.03	0.450637	0.4936	0.0136	80610	0.0273401	431167	10	0.00192443	1.50003e-46	205.227
149	rs2073547	G	A	G	A	0.0488167	0.0062	0.183957	0.1861	0.0179	80610	0.7284	431167	7	0.00245287	3.90032e-88	396.084
150	rs2081048	C	T	C	T	-0.0111302	0.0128	0.345708	0.3519	0.0144	80610	0.374	431167	19	0.00196305	1.40001e-08	32.1472
151	rs2122982	A	G	A	G	-0.0230697	0.0341	0.239282	0.2251	0.017	80610	0.0450205	431167	12	0.00224176	7.70016e-25	105.902
152	rs213499	C	A	C	A	-0.0112731	-0.0108	0.473689	0.4896	0.0138	80610	0.4348	431167	1	0.00189239	2.59998e-09	35.4867
153	rs216140	T	C	T	C	0.0124318	0.0066	0.720191	0.7151	0.0151	80610	0.6629	431167	5	0.00214428	6.69993e-09	33.6128
154	rs2220729	A	G	A	G	0.0128201	0.0309	0.346096	0.344	0.0144	80610	0.0326099	431167	12	0.00201258	1.89998e-10	40.5767
155	rs2238162	T	C	T	C	-0.0251239	0.0199	0.523181	0.5162	0.0136	80610	0.1453	431167	13	0.00192262	5.00035e-39	170.76
156	rs224424	G	A	G	A	-0.0260843	-0.0042	0.211657	0.2335	0.0166	80610	0.8021	431167	20	0.00235348	1.50003e-28	122.839
157	rs2250802	A	G	A	G	-0.0252871	-0.0291	0.724548	0.7023	0.0149	80610	0.0503698	431167	10	0.00214648	4.90004e-32	138.786
158	rs2347699	A	T	A	T	-0.0121069	-0.0213	0.279149	0.2836	0.0158	80610	0.176	431167	7	0.00217157	2.5e-08	31.0827
159	rs2382818	T	A	T	A	0.0115756	-0.0006	0.416806	0.4158	0.0139	80610	0.9629	431167	2	0.00192906	2e-09	36.0077
160	rs2384008	G	A	G	A	0.0140236	0.0083	0.363764	0.3462	0.0143	80610	0.562101	431167	2	0.0019676	1e-12	50.7979
161	rs2395617	C	A	C	A	-0.0177128	0.0137	0.877312	0.893	0.0221	80610	0.5336	431167	6	0.0029086	1.09999e-09	37.0857
162	rs2413338	T	C	T	C	-0.0123633	-0.0302	0.633864	0.5203	0.0141	80610	0.0324399	431167	22	0.00200533	7.00003e-10	38.0099
163	rs2439222	T	C	T	C	-0.013561	0.0104	0.371275	0.3747	0.014	80610	0.457	431167	3	0.00197958	7.39946e-12	46.9286
164	rs246179	C	G	C	G	-0.011403	0.0197	0.383718	0.3881	0.0142	80610	0.1651	431167	16	0.00197781	8.10009e-09	33.2406
165	rs2510344	C	T	C	T	-0.0116266	0.0117	0.490158	0.4948	0.0136	80610	0.3895	431167	18	0.00192603	1.6e-09	36.4401
166	rs2519093	T	C	T	C	0.079807	0.0135	0.184546	0.1889	0.0275	80610	0.6227	431167	9	0.00247275	1e-200	1041.65
167	rs2522062	G	A	G	A	-0.0204169	-0.0043	0.187574	0.2051	0.0172	80610	0.8018	431167	5	0.00244858	7.50067e-17	69.5266
168	rs2577611	T	G	T	G	0.0184959	-0.0152	0.190609	0.1859	0.0176	80610	0.3873	431167	2	0.00239908	1.29987e-14	59.4376
169	rs2618567	T	G	T	G	-0.036634	0.0138	0.65876	0.6482	0.015	80610	0.3561	431167	20	0.0020236	2.99985e-73	327.732
170	rs262680	T	C	T	C	-0.0130691	0.0001	0.424494	0.4153	0.0139	80610	0.9917	431167	1	0.00191099	8.00018e-12	46.7708
171	rs267733	G	A	G	A	-0.0187326	0.0597	0.160889	0.1569	0.0186	80610	0.00131501	431167	1	0.00256622	2.90001e-13	53.2854
172	rs2737245	T	G	T	G	-0.0328372	-0.0256	0.279516	0.2683	0.0157	80610	0.1034	431167	8	0.00213766	2.99985e-53	235.969
173	rs2738447	C	A	C	A	0.0591662	0.0077	0.592593	0.585	0.014	80610	0.5825	431167	19	0.00188722	1e-200	982.884
174	rs2740488	C	A	C	A	-0.0374266	0.0139	0.265267	0.2687	0.0153	80610	0.3653	431167	9	0.00217187	1.50003e-66	296.957
175	rs2773807	G	A	G	A	-0.0117053	0.0054	0.533523	0.5471	0.0139	80610	0.696299	431167	9	0.00192376	1.2e-09	37.0223
176	rs28406917	T	C	T	C	0.0152282	0.0028	0.427878	0.4255	0.0138	80610	0.8378	431167	7	0.00193928	4.10015e-15	61.6618
177	rs28471687	G	A	G	A	0.020205	0.0019	0.07839	0.0719	0.0273	80610	0.9437	431167	8	0.00355787	1.40001e-08	32.2506
178	rs28478252	C	A	C	A	0.0219291	-0.0199	0.755639	0.7549	0.0157	80610	0.2061	431167	3	0.00222734	7.19946e-23	96.9323
179	rs28601761	G	C	G	C	-0.0919577	-0.0027	0.418796	0.4226	0.014	80610	0.8467	431167	8	0.00195753	1e-200	2206.78
180	rs28615248	C	T	C	T	0.0300403	-0.0203	0.196344	0.1845	0.0179	80610	0.2559	431167	8	0.00241463	1.59993e-35	154.777
181	rs28807203	C	A	C	A	-0.13655	0.0068	0.048982	0.0544	0.0336	80610	0.8402	431167	19	0.00430913	1e-200	1004.16
182	rs2911987	G	A	G	A	0.0136165	-0.0179	0.679945	0.6823	0.0154	80610	0.2455	431167	8	0.0020516	3.19963e-11	44.05
183	rs2972146	T	G	T	G	0.0112509	-0.0281	0.647469	0.6346	0.0141	80610	0.0461105	431167	2	0.00197461	1.2e-08	32.4647
184	rs308915	C	A	C	A	-0.0119831	-0.0038	0.5092	0.5044	0.0142	80610	0.7893	431167	2	0.00194322	7.00003e-10	38.0272
185	rs31226	C	T	C	T	-0.0109438	0.0173	0.606043	0.601	0.0138	80610	0.2115	431167	5	0.00196562	2.59998e-08	30.9982
186	rs34023524	C	T	C	T	0.0350765	0.0077	0.078193	0.0891	0.024	80610	0.747901	431167	9	0.00356721	8.10028e-23	96.6886
187	rs34042070	G	C	G	C	0.0700152	0.0176	0.187636	0.2031	0.0172	80610	0.3053	431167	16	0.00246375	1.1995e-177	807.591
188	rs34815285	C	T	C	T	0.0125348	-0.0097	0.466702	0.4887	0.0137	80610	0.48	431167	1	0.00189681	3.90032e-11	43.6704
189	rs34914463	C	T	C	T	-0.0171311	0.012	0.131437	0.1187	0.0224	80610	0.592899	431167	17	0.00283229	1.5e-09	36.5843
190	rs35081008	T	C	T	C	-0.0322757	-0.0188	0.147847	0.1632	0.0194	80610	0.3315	431167	19	0.00262353	8.80035e-35	151.349
191	rs35243054	T	G	T	G	-0.0292634	-0.0165	0.44237	0.4797	0.0152	80610	0.275	431167	1	0.00189744	1.20005e-53	237.856
192	rs35468353	G	A	G	A	0.0193754	0.0021	0.376823	0.3669	0.0141	80610	0.8808	431167	16	0.00197527	1e-22	96.2162
193	rs35570186	A	G	A	G	0.0299265	-0.0186	0.040443	0.0425	0.0438	80610	0.670601	431167	20	0.00510483	4.60002e-09	34.3676
194	rs35814089	C	T	C	T	0.0112247	0.0134	0.491442	0.478	0.0136	80610	0.3235	431167	6	0.00191091	4.30002e-09	34.504
195	rs369298568	C	T	C	T	0.020139	0.0227	0.123843	0.1133	0.0216	80610	0.2927	431167	18	0.00291926	5.19996e-12	47.5916
196	rs3732359	A	G	A	G	-0.0160503	0.0217	0.780531	0.7655	0.0162	80610	0.179	431167	3	0.00231512	4.10015e-12	48.0639
197	rs3775228	T	C	T	C	0.0185041	-0.0027	0.399891	0.3954	0.014	80610	0.8458	431167	4	0.00196215	4.10015e-21	88.9348
198	rs3780181	G	A	G	A	-0.0385591	-0.0827	0.067554	0.069	0.0294	80610	0.00489001	431167	9	0.00384155	1e-23	100.749
199	rs3820897	C	T	C	T	-0.0189654	-0.0111	0.819888	0.806	0.0176	80610	0.528799	431167	2	0.00248214	2.19989e-14	58.381
200	rs3823376	T	C	T	C	0.0176467	-0.0148	0.502226	0.4983	0.0136	80610	0.2752	431167	6	0.00190626	2.09991e-20	85.6964
201	rs3824667	G	A	G	A	0.0141513	-0.016	0.827136	0.8312	0.019	80610	0.4008	431167	10	0.00255074	2.90001e-08	30.7794
202	rs41280463	A	G	A	G	-0.0196581	-0.0133	0.165185	0.1559	0.0202	80610	0.5115	431167	4	0.00257945	2.49977e-14	58.0803
203	rs4148810	T	C	T	C	-0.0209187	-0.0022	0.181194	0.1796	0.0178	80610	0.9024	431167	7	0.00248633	4.00037e-17	70.7867
204	rs41785	A	C	A	C	-0.0111724	0.0138	0.417318	0.4152	0.0138	80610	0.3159	431167	7	0.00194196	8.79995e-09	33.0988
205	rs4299376	T	G	T	G	-0.0779529	-0.0073	0.677001	0.6814	0.0153	80610	0.634501	431167	2	0.00202069	1e-200	1488.21
206	rs4307732	A	G	A	G	0.0573325	-0.0586	0.105934	0.1109	0.0222	80610	0.00843995	431167	11	0.00311171	8.30042e-76	339.472
207	rs4374942	C	T	C	T	0.0259845	-0.0059	0.074128	0.0816	0.0264	80610	0.8237	431167	7	0.00364859	1.10002e-12	50.7199
208	rs4607926	G	A	G	A	-0.0125245	-0.0073	0.216259	0.2213	0.0164	80610	0.6582	431167	1	0.002292	4.60002e-08	29.8601
209	rs4616688	T	G	T	G	-0.013898	-0.0182	0.529015	0.4405	0.0143	80610	0.2024	431167	3	0.00192044	4.60045e-13	52.3725
210	rs463599	T	G	T	G	0.0531173	-0.0008	0.141505	0.1321	0.0201	80610	0.97	431167	6	0.0027429	1.50003e-83	375.018
211	rs4689088	A	G	A	G	0.0146061	-0.0262	0.618766	0.6196	0.0141	80610	0.0624195	431167	4	0.001972	1.29987e-13	54.8599
212	rs472495	T	G	T	G	0.0546333	0.0394	0.649347	0.6381	0.0143	80610	0.00580805	431167	1	0.00197866	8.09096e-168	762.382
213	rs4751996	G	A	G	A	0.0164643	0.0049	0.519157	0.5072	0.0136	80610	0.7177	431167	10	0.00191883	9.49948e-18	73.623
214	rs4782568	G	C	G	C	-0.0198789	0.001	0.451345	0.4406	0.0147	80610	0.9457	431167	16	0.00193684	1e-24	105.341
215	rs542049	C	T	C	T	-0.0207965	0.0024	0.330496	0.3262	0.0146	80610	0.8683	431167	1	0.00201843	6.79986e-25	106.158
216	rs55637835	T	C	T	C	-0.0239567	-0.0027	0.120974	0.1205	0.0226	80610	0.906	431167	1	0.00294683	4.30031e-16	66.0912
217	rs55691818	G	C	G	C	0.0171018	-0.0171	0.186729	0.1939	0.0174	80610	0.3237	431167	19	0.00238008	6.70039e-13	51.6298
218	rs55714927	T	C	T	C	-0.0397688	0.0094	0.190707	0.1837	0.0198	80610	0.6343	431167	17	0.00243653	6.89922e-60	266.404
219	rs557933	C	A	C	A	0.044949	0.0072	0.520059	0.5275	0.0137	80610	0.6	431167	1	0.00189236	1e-124	564.199
220	rs56000661	C	A	C	A	-0.0207389	-0.0346	0.311664	0.3238	0.0146	80610	0.0179999	431167	17	0.002068	1.10002e-23	100.57
221	rs56265089	A	G	A	G	-0.0487402	0.0943	0.029154	0.0307	0.0398	80610	0.0178398	431167	16	0.00569811	1.20005e-17	73.1666
222	rs57159332	C	T	C	T	0.0223575	-0.0011	0.138356	0.1427	0.0208	80610	0.9593	431167	14	0.00281666	2.09991e-15	63.0054
223	rs5754102	A	C	A	C	-0.0141391	-0.0346	0.182116	0.1861	0.019	80610	0.0680205	431167	22	0.00252027	2e-08	31.4738
224	rs58148580	T	C	T	C	0.0198041	-0.0169	0.109885	0.117	0.0213	80610	0.4291	431167	4	0.00305834	9.49948e-11	41.9313
225	rs58542926	T	C	T	C	-0.132092	-0.0324	0.074738	0.072	0.0272	80610	0.2346	431167	19	0.00352508	1e-200	1404.16
226	rs59328596	A	G	A	G	-0.0234829	-0.0037	0.14816	0.1457	0.0212	80610	0.8619	431167	8	0.00268649	2.29985e-18	76.407
227	rs6022850	T	C	T	C	0.0125912	0.0021	0.447215	0.4585	0.0146	80610	0.8829	431167	20	0.00194047	8.69961e-11	42.1037
228	rs603424	A	G	A	G	0.021614	0.0347	0.172083	0.2067	0.0178	80610	0.0511305	431167	10	0.00254438	1.99986e-17	72.1616
229	rs60847460	T	C	T	C	-0.0159145	-0.0088	0.143391	0.1458	0.0196	80610	0.654	431167	10	0.00274091	6.4e-09	33.7129
230	rs60852193	A	G	A	G	0.0128346	-0.0246	0.240829	0.2471	0.016	80610	0.1235	431167	3	0.00224731	1.09999e-08	32.6166
231	rs6090040	C	A	C	A	-0.0170833	0.0028	0.521087	0.5164	0.0143	80610	0.8458	431167	20	0.00192902	8.30042e-19	78.4278
232	rs6093446	A	G	A	G	0.0324432	0.0142	0.287664	0.2828	0.0154	80610	0.3569	431167	20	0.00211743	5.50047e-53	234.763
233	rs6139114	G	C	G	C	-0.0212079	0.0437	0.08371	0.083	0.0266	80610	0.0999494	431167	20	0.00346407	9.20005e-10	37.4819
234	rs61468422	A	G	A	G	-0.0179139	-0.0034	0.191472	0.1817	0.0177	80610	0.8501	431167	11	0.00243724	1.99986e-13	54.0236
235	rs61750929	T	C	T	C	-0.0243212	-0.0383	0.055749	0.0618	0.0293	80610	0.1909	431167	9	0.00418258	6.1e-09	33.8128
236	rs61754230	T	C	T	C	0.0636057	0.1149	0.019774	0.0165	0.0901	80610	0.2022	431167	12	0.006869	1.99986e-20	85.7443
237	rs61871243	A	G	A	G	0.018856	0.0113	0.124702	0.1145	0.0224	80610	0.612901	431167	11	0.00288791	6.59933e-11	42.6316
238	rs62008532	C	T	C	T	0.0112369	0.0217	0.436399	0.4142	0.0139	80610	0.1177	431167	15	0.00193792	6.69993e-09	33.6218
239	rs62072466	A	T	A	T	0.0178362	0.0049	0.190259	0.21	0.0167	80610	0.77	431167	17	0.00243944	2.60016e-13	53.4594
240	rs62075819	T	C	T	C	0.0134751	-0.0207	0.355414	0.3619	0.0144	80610	0.1522	431167	17	0.00200233	1.69981e-11	45.289
241	rs62219001	T	G	T	G	-0.0530653	-0.0041	0.017155	0.0194	0.0549	80610	0.9403	431167	21	0.00748012	1.29987e-12	50.3274
242	rs62305783	T	C	T	C	0.0218533	-0.0146	0.095928	0.094	0.0248	80610	0.555801	431167	4	0.00332953	5.30029e-11	43.0793
243	rs62440928	A	G	A	G	-0.016387	0.0325	0.604772	0.6026	0.0224	80610	0.1463	431167	6	0.00197396	1e-16	68.9163
244	rs62509311	T	A	T	A	-0.0159506	-0.0148	0.282035	0.2652	0.0159	80610	0.351	431167	8	0.00212802	6.59933e-14	56.1827
245	rs62544387	G	C	G	C	-0.0148144	0.0072	0.226775	0.212	0.0196	80610	0.7119	431167	9	0.00228849	9.60064e-11	41.9054
246	rs6602909	C	T	C	T	0.0296194	0.0021	0.327024	0.3479	0.015	80610	0.8864	431167	13	0.00205245	3.29989e-47	208.261
247	rs6606731	A	T	A	T	0.0159681	-0.0289	0.192089	0.1928	0.0172	80610	0.0939204	431167	12	0.00242777	4.79954e-11	43.2605
248	rs666334	A	G	A	G	0.0141091	-0.0016	0.287282	0.2852	0.0153	80610	0.9159	431167	2	0.00209008	1.50003e-11	45.5693
249	rs6709904	G	A	G	A	-0.0505577	0.0236	0.112245	0.1185	0.021	80610	0.2614	431167	2	0.00299811	8.4004e-64	284.367
250	rs67560206	C	G	C	G	0.0276835	0.0156	0.078099	0.08	0.0255	80610	0.541	431167	5	0.00355832	7.29962e-15	60.5274
251	rs6785233	G	T	G	T	0.0277941	-0.0001	0.079587	0.089	0.0241	80610	0.996	431167	3	0.00353741	3.90032e-15	61.7354
252	rs68023264	A	G	A	G	-0.021396	0.004	0.142586	0.1358	0.0206	80610	0.8448	431167	17	0.00273892	5.60015e-15	61.0248
253	rs6882076	C	T	C	T	0.0455741	0.0112	0.634646	0.6291	0.0143	80610	0.4343	431167	5	0.00198294	6.9024e-117	528.223
254	rs6896005	C	T	C	T	0.0199662	0.0044	0.550223	0.5674	0.0139	80610	0.7523	431167	5	0.00192092	2.60016e-25	108.037
255	rs7005453	A	G	A	G	0.0135228	0.0425	0.210378	0.2003	0.0176	80610	0.01588	431167	8	0.00235313	9.09997e-09	33.0249
256	rs704	A	G	A	G	0.0192243	0.0212	0.475436	0.4929	0.0138	80610	0.124	431167	17	0.00191489	1e-23	100.789
257	rs7108486	C	T	C	T	-0.0439372	0.0167	0.023659	0.0242	0.0475	80610	0.725499	431167	11	0.00634523	4.40048e-12	47.9479
258	rs71311871	G	A	G	A	-0.0400404	-0.0133	0.082975	0.088	0.0247	80610	0.5909	431167	3	0.00347381	9.70063e-31	132.857
259	rs7187512	G	A	G	A	-0.0109739	0.0048	0.43119	0.4208	0.0138	80610	0.726501	431167	16	0.00193603	1.40001e-08	32.129
260	rs7204	C	T	C	T	-0.0160365	0.0156	0.209209	0.2087	0.0167	80610	0.3476	431167	5	0.00234828	8.49963e-12	46.6358
261	rs72631343	G	C	G	C	-0.04404	0.0223	0.128742	0.1346	0.0209	80610	0.2867	431167	17	0.00285567	1.20005e-53	237.837
262	rs72784625	G	T	G	T	-0.0125258	-0.0012	0.2611	0.2468	0.0162	80610	0.9389	431167	2	0.00215358	5.99998e-09	33.829
263	rs72848251	A	G	A	G	0.0460899	0.028	0.195551	0.1906	0.0233	80610	0.2295	431167	6	0.00246858	8.60003e-78	348.592
264	rs7300192	G	A	G	A	-0.0174791	-0.0103	0.638124	0.6267	0.0153	80610	0.4997	431167	12	0.00198948	1.59993e-18	77.1896
265	rs73015024	T	G	T	G	-0.219509	-0.0134	0.118663	0.1205	0.0211	80610	0.5254	431167	19	0.00286668	1e-200	5863.36
266	rs73075609	T	C	T	C	0.0490853	0.0471	0.026882	0.0228	0.0583	80610	0.4191	431167	20	0.0059639	1.9002e-16	67.7395
267	rs7310615	G	C	G	C	0.0213639	0.0447	0.517045	0.5134	0.0138	80610	0.00121599	431167	12	0.00192973	1.69981e-28	122.565
268	rs7316368	C	T	C	T	0.0157077	0.0194	0.730086	0.712	0.016	80610	0.2257	431167	12	0.00216882	4.40048e-13	52.4539
269	rs739431	G	A	G	A	-0.0152048	0.0001	0.137845	0.139	0.0196	80610	0.9945	431167	3	0.00277482	4.30002e-08	30.0256
270	rs74035509	T	C	T	C	0.0265066	-0.0472	0.079132	0.0856	0.0298	80610	0.1132	431167	16	0.00358126	1.29987e-13	54.7818
271	rs74341202	A	G	A	G	-0.0476176	0.0075	0.05513	0.0582	0.035	80610	0.8304	431167	3	0.00420924	1.10002e-29	127.976
272	rs7516453	G	C	G	C	-0.0123612	-0.0111	0.271123	0.2798	0.0152	80610	0.4646	431167	1	0.00212883	6.4e-09	33.7163
273	rs7534572	G	C	G	C	0.0550705	0.0081	0.647535	0.6928	0.0154	80610	0.599601	431167	1	0.00197515	4.4978e-171	777.388
274	rs7551451	G	A	G	A	-0.0216138	-0.0328	0.200397	0.1955	0.0182	80610	0.0709692	431167	1	0.00236124	5.50047e-20	83.788
275	rs75588192	A	G	A	G	0.0197578	0.0019	0.137806	0.1436	0.0205	80610	0.9253	431167	12	0.00282447	2.60016e-12	48.9332
276	rs7562734	C	G	C	G	-0.0260008	-0.01	0.321655	0.3465	0.0144	80610	0.4855	431167	2	0.00202792	1.20005e-37	164.389
277	rs7569317	C	T	C	T	0.0254243	0.0012	0.530802	0.5163	0.0137	80610	0.9326	431167	2	0.00189143	3.40017e-41	180.683
278	rs75735512	G	A	G	A	0.0333884	0.046	0.044644	0.0536	0.0325	80610	0.157	431167	15	0.00466944	8.69961e-13	51.1283
279	rs75816352	T	C	T	C	0.0151199	0.0072	0.635031	0.6235	0.0232	80610	0.7545	431167	13	0.00201702	6.59933e-14	56.1924
280	rs7603427	T	C	T	C	0.0138321	-0.0044	0.533049	0.5052	0.0137	80610	0.7487	431167	2	0.00189786	3.10027e-13	53.1188
281	rs76147254	C	G	C	G	-0.0204889	-0.0221	0.070869	0.0698	0.0301	80610	0.4632	431167	1	0.00375412	4.79999e-08	29.7866
282	rs76775468	C	T	C	T	0.0286419	0.0191	0.04021	0.0318	0.0402	80610	0.6344	431167	8	0.00485427	3.59998e-09	34.8141
283	rs76895963	G	T	G	T	-0.0709513	-0.0226	0.020712	0.0222	0.0599	80610	0.7059	431167	12	0.00741143	1e-21	91.6467
284	rs7695536	C	T	C	T	-0.011118	-0.0307	0.552242	0.5131	0.0139	80610	0.0275398	431167	4	0.00193366	8.9e-09	33.0593
285	rs76984261	T	A	T	A	0.0408799	-0.0398	0.056098	0.0586	0.0356	80610	0.2638	431167	19	0.00413894	5.19996e-23	97.5532
286	rs7746081	A	G	A	G	-0.0334797	-0.0021	0.303849	0.46	0.0146	80610	0.8851	431167	6	0.00207864	2.29985e-58	259.421
287	rs77542162	G	A	G	A	0.17887	0.0825	0.022588	0.019	0.0928	80610	0.3739	431167	17	0.00645012	2.89734e-169	769.023
288	rs77960347	G	A	G	A	0.0851286	0.0187	0.013347	0.0126	0.0673	80610	0.781601	431167	18	0.00836788	2.60016e-24	103.495
289	rs78058190	A	G	A	G	0.0270032	-0.0454	0.050474	0.0565	0.0399	80610	0.256	431167	2	0.00486519	2.90001e-08	30.8057
290	rs78173576	G	T	G	T	-0.0341094	0.0373	0.036349	0.0379	0.0409	80610	0.3623	431167	17	0.00510931	2.49977e-11	44.5681
291	rs78186330	A	G	A	G	0.0182684	0.0248	0.208567	0.2208	0.0187	80610	0.1838	431167	17	0.00235849	9.49948e-15	59.9975
292	rs784882	G	A	G	A	0.0184095	-0.0071	0.174956	0.17	0.0183	80610	0.699	431167	12	0.00251897	2.70023e-13	53.4119
293	rs78677597	C	A	C	A	-0.0210513	-0.0009	0.244328	0.2344	0.0178	80610	0.96	431167	6	0.00222461	2.99985e-21	89.5468
294	rs7908745	G	A	G	A	0.0134821	0.0031	0.314965	0.3195	0.0147	80610	0.8316	431167	10	0.00206234	6.29941e-11	42.7361
295	rs7960935	C	T	C	T	-0.0144037	0.0035	0.436504	0.4276	0.0143	80610	0.8045	431167	12	0.00193922	1.10002e-13	55.1689
296	rs799157	C	T	C	T	-0.0468863	0.0195	0.956415	0.9548	0.036	80610	0.5869	431167	7	0.00468473	1.39991e-23	100.167
297	rs79953563	A	T	A	T	0.0191638	0.0148	0.150398	0.1474	0.0194	80610	0.4464	431167	11	0.00268353	9.20026e-13	50.9977
298	rs8005362	G	A	G	A	0.0201149	-0.0167	0.472304	0.4571	0.0138	80610	0.2276	431167	14	0.00192716	1.69981e-25	108.943
299	rs80162990	G	A	G	A	-0.0141107	-0.0446	0.180616	0.1779	0.0309	80610	0.1489	431167	6	0.00255063	3.2e-08	30.6057
300	rs80276949	A	G	A	G	0.0468997	-0.0104	0.022696	0.0198	0.0552	80610	0.8502	431167	10	0.00644767	3.50026e-13	52.9096
301	rs8030799	C	G	C	G	-0.0160446	-0.0031	0.848403	0.8511	0.0198	80610	0.8765	431167	15	0.0026849	2.30001e-09	35.711
302	rs8103315	A	C	A	C	0.0630036	-0.0138	0.134637	0.1295	0.0226	80610	0.5429	431167	19	0.00279272	1.09901e-112	508.951
303	rs821840	G	A	G	A	-0.0437432	-0.0152	0.32432	0.3186	0.0146	80610	0.2988	431167	16	0.00204737	2.79898e-101	456.487
304	rs867772	G	A	G	A	0.0311833	0.0071	0.684136	0.6836	0.0148	80610	0.6323	431167	1	0.0020318	3.69999e-53	235.55
305	rs9287908	T	C	T	C	-0.0251497	0.028	0.603264	0.6032	0.0139	80610	0.0438399	431167	2	0.00193692	1.50003e-38	168.594
306	rs9297994	A	G	A	G	-0.0411393	0.0053	0.664237	0.6552	0.0143	80610	0.7116	431167	8	0.0020233	6.59933e-92	413.422
307	rs934197	A	G	A	G	0.112288	0.0344	0.336027	0.3105	0.0148	80610	0.0196802	431167	2	0.00200093	1e-200	3149.22
308	rs9389268	G	A	G	A	-0.0276924	0.0089	0.260018	0.2578	0.0157	80610	0.5683	431167	6	0.00218455	8.00018e-37	160.693
309	rs9403030	C	T	C	T	-0.0109878	-0.0102	0.567316	0.563	0.0142	80610	0.4723	431167	6	0.00194255	1.5e-08	31.9946
310	rs9471975	C	T	C	T	-0.0146922	-0.0192	0.582413	0.5715	0.0138	80610	0.1641	431167	6	0.00193549	3.19963e-14	57.6225
311	rs9604529	G	A	G	A	-0.020138	-0.0163	0.190458	0.197	0.0175	80610	0.3505	431167	13	0.00244294	1.69981e-16	67.9528
312	rs9616822	A	G	A	G	0.0158614	-0.0095	0.35155	0.3508	0.0143	80610	0.5066	431167	22	0.00201459	3.50026e-15	61.9883
313	rs964184	C	G	C	G	-0.106826	-0.0367	0.866609	0.8616	0.0198	80610	0.0642495	431167	11	0.00280881	1e-200	1446.47
314	rs9673065	G	T	G	T	0.0130176	-0.0015	0.573986	0.5023	0.0136	80610	0.9127	431167	15	0.00194665	2.29985e-11	44.7184
315	rs969075	C	T	C	T	0.0132764	0.0082	0.664572	0.6633	0.0144	80610	0.568499	431167	20	0.00204072	7.70016e-11	42.3247
316	rs9834932	G	A	G	A	-0.0379173	-0.0096	0.08894	0.0898	0.0238	80610	0.685499	431167	3	0.00335939	1.50003e-29	127.395
317	rs9871402	C	A	C	A	-0.0116615	-0.0089	0.570079	0.5718	0.014	80610	0.525801	431167	3	0.00193675	1.7e-09	36.2545
318	rs9894946	G	A	G	A	-0.0235826	-0.0099	0.841519	0.836	0.0193	80610	0.609101	431167	17	0.0026656	8.99912e-19	78.2697
319	rs9987289	G	A	G	A	0.0567992	-0.0227	0.908757	0.9151	0.0246	80610	0.3575	431167	8	0.00331823	1.10002e-65	293.003

## Sheet: LDL(remove statin SNPs) and ALS
MR test:
outcome	exposure	method	nsnp	b	se	pval	lo_ci	up_ci	or	or_lci95	or_uci95
Amyotrophic lateral sclerosis || id:ebi-a-GCST005647	LDL(remove statin SNPs)	MR Egger	266	0.0520854	0.06903	0.451202	-0.0832135	0.187384	1.05347	0.920155	1.20609
Amyotrophic lateral sclerosis || id:ebi-a-GCST005647	LDL(remove statin SNPs)	Weighted median	266	0.0853207	0.076464	0.264495	-0.0645487	0.23519	1.08907	0.93749	1.26515
Amyotrophic lateral sclerosis || id:ebi-a-GCST005647	LDL(remove statin SNPs)	Inverse variance weighted	266	0.0353272	0.0449952	0.432376	-0.0528634	0.123518	1.03596	0.94851	1.13147
Amyotrophic lateral sclerosis || id:ebi-a-GCST005647	LDL(remove statin SNPs)	Simple mode	266	0.111768	0.194264	0.565548	-0.268989	0.492526	1.11825	0.764152	1.63644
Amyotrophic lateral sclerosis || id:ebi-a-GCST005647	LDL(remove statin SNPs)	Weighted mode	266	0.0949064	0.0646119	0.143054	-0.0317329	0.221546	1.09956	0.968765	1.248
pleiotropy:
outcome	exposure	egger_intercept	se	pval
Amyotrophic lateral sclerosis || id:ebi-a-GCST005647	LDL(remove statin SNPs)	-0.000582112	0.00181617	0.74883
heterogeneity:
outcome	exposure	method	Q	Q_df	Q_pval
Amyotrophic lateral sclerosis || id:ebi-a-GCST005647	LDL(remove statin SNPs)	MR Egger	317.163	264	0.013801
Amyotrophic lateral sclerosis || id:ebi-a-GCST005647	LDL(remove statin SNPs)	Inverse variance weighted	317.286	265	0.0151767
harmaonised data:
	SNP	effect_allele.exposure	other_allele.exposure	effect_allele.outcome	other_allele.outcome	beta.exposure	beta.outcome	eaf.exposure	eaf.outcome	se.outcome	samplesize.outcome	pval.outcome	se.exposure	samplesize.exposure	pval.exposure	F-statistic
1	rs10021804	G	A	G	A	-0.011471	-0.026	0.380215	0.4754	0.014	80610	0.0645907	0.00197637	431167	6.5e-09	33.6873
2	rs10025454	A	T	A	T	-0.0121934	0.0156	0.329038	0.3399	0.0145	80610	0.2828	0.00204198	431167	2.4e-09	35.6572
3	rs10076475	A	G	A	G	0.01221	0.0036	0.563358	0.5622	0.0138	80610	0.793299	0.00193344	431167	2.7e-10	39.8814
4	rs10145740	T	C	T	C	-0.0183362	-0.003	0.244559	0.2511	0.0158	80610	0.8506	0.00224034	431167	2.7e-16	66.987
5	rs1016102	C	T	C	T	0.0132695	-0.0052	0.748823	0.7354	0.0164	80610	0.7503	0.00228578	431167	6.4e-09	33.7008
6	rs10184004	T	C	T	C	-0.0183546	0.0062	0.406121	0.4057	0.0142	80610	0.664401	0.00192292	431167	1.4e-21	91.1103
7	rs10272002	G	A	G	A	-0.0210319	0.0114	0.212476	0.1961	0.0172	80610	0.508899	0.00234079	431167	2.6e-19	80.7295
8	rs10410835	C	T	C	T	0.0669327	0.011	0.523481	0.5067	0.0145	80610	0.4461	0.00187811	431167	1e-200	1270.09
9	rs10438978	C	T	C	T	0.0248331	-0.0221	0.818988	0.8317	0.0182	80610	0.2255	0.0025037	431167	3.5e-23	98.3778
10	rs10445374	C	T	C	T	-0.0359766	0.0384	0.514705	0.5239	0.0137	80610	0.00510199	0.00191809	431167	1.7e-78	351.805
11	rs1044573	G	A	G	A	0.0139532	0.0004	0.493023	0.4991	0.014	80610	0.9769	0.00191791	431167	3.5e-13	52.9287
12	rs10448340	G	T	G	T	-0.0166194	-0.0344	0.320223	0.3117	0.0149	80610	0.0211602	0.00205322	431167	5.8e-16	65.5179
13	rs10500834	T	A	T	A	0.0241684	-0.0027	0.739096	0.5425	0.0154	80610	0.8628	0.00217547	431167	1.1e-28	123.421
14	rs1056806	T	C	T	C	0.0255733	0.0046	0.059783	0.14	0.026	80610	0.8602	0.00410647	431167	4.7e-10	38.7825
15	rs1065853	T	G	T	G	-0.545565	-0.0459	0.080024	0.0787	0.0419	80610	0.2737	0.00341604	431167	1e-200	25506.3
16	rs10782922	A	G	A	G	0.0217596	-0.0055	0.795032	0.7964	0.0169	80610	0.7453	0.00233435	431167	1.1e-20	86.89
17	rs10794579	C	T	C	T	0.0201777	0.0019	0.57533	0.5152	0.0139	80610	0.8893	0.00193933	431167	2.4e-25	108.253
18	rs10795464	A	G	A	G	0.0144189	-0.013	0.421268	0.472	0.0148	80610	0.3804	0.00197467	431167	2.8e-13	53.3182
19	rs10808709	C	G	C	G	0.0142412	-0.0155	0.369114	0.3802	0.0139	80610	0.2659	0.00198143	431167	6.6e-13	51.6578
20	rs10810657	A	T	A	T	-0.0182458	0.0106	0.624677	0.5242	0.014	80610	0.4503	0.00198896	431167	4.6e-20	84.1538
21	rs10817718	A	G	A	G	-0.0123176	0.0291	0.292709	0.2939	0.0149	80610	0.0503895	0.00210538	431167	4.9e-09	34.2288
22	rs10843391	G	A	G	A	-0.0117868	0.0168	0.284902	0.2938	0.0149	80610	0.2581	0.00212478	431167	2.9e-08	30.7726
23	rs10846740	C	T	C	T	-0.0309308	0.0508	0.857972	0.8307	0.0314	80610	0.1055	0.00279237	431167	1.6e-28	122.698
24	rs10869598	C	T	C	T	0.016609	0.0091	0.694291	0.6956	0.015	80610	0.546	0.00209097	431167	2e-15	63.0945
25	rs10872003	A	T	A	T	-0.0121637	0.0029	0.452267	0.4398	0.014	80610	0.8356	0.00192254	431167	2.5e-10	40.0295
26	rs10877955	A	G	A	G	0.028411	-0.0457	0.063489	0.0595	0.029	80610	0.1159	0.00393318	431167	5.1e-13	52.1778
27	rs10910476	T	C	T	C	0.0156095	-0.0244	0.555572	0.5114	0.0142	80610	0.0858994	0.0019078	431167	2.8e-16	66.9441
28	rs10910522	A	G	A	G	-0.0117792	-0.0074	0.421212	0.4896	0.0138	80610	0.5902	0.00191916	431167	8.4e-10	37.6712
29	rs10930590	A	G	A	G	0.0111478	0.0216	0.327715	0.3471	0.0144	80610	0.1331	0.00201374	431167	3.1e-08	30.6458
30	rs10953260	C	T	C	T	0.0228986	0.0046	0.816012	0.8189	0.0184	80610	0.802	0.00248097	431167	2.7e-20	85.1873
31	rs10953298	T	C	T	C	-0.0229706	-0.0149	0.236207	0.2415	0.0161	80610	0.3551	0.00226348	431167	3.4e-24	102.989
32	rs11057397	T	C	T	C	-0.0186053	0.0174	0.336888	0.3498	0.0142	80610	0.2189	0.00202681	431167	4.3e-20	84.265
33	rs11085721	C	G	C	G	-0.016179	0.0241	0.161673	0.1632	0.0195	80610	0.2145	0.0025225	431167	1.4e-10	41.1378
34	rs111232683	C	G	C	G	0.014268	-0.0153	0.351341	0.3449	0.0145	80610	0.2911	0.00199167	431167	7.8e-13	51.3206
35	rs111278137	A	G	A	G	-0.112997	-0.0405	0.021522	0.0199	0.0576	80610	0.4814	0.00659977	431167	1e-65	293.141
36	rs111371088	C	T	C	T	-0.0353733	-0.0687	0.030856	0.027	0.0486	80610	0.1576	0.00569135	431167	5.1e-10	38.6296
37	rs11159071	T	C	T	C	-0.0107128	0.0065	0.518782	0.495	0.0139	80610	0.6375	0.00193087	431167	2.9e-08	30.7822
38	rs111928762	G	A	G	A	0.0716397	0.0405	0.039843	0.0431	0.0347	80610	0.244	0.00486008	431167	3.5e-49	217.28
39	rs111990272	A	G	A	G	0.0140366	-0.0103	0.251688	0.2526	0.0157	80610	0.5129	0.00221541	431167	2.4e-10	40.1435
40	rs112201728	T	C	T	C	0.0671186	0.0201	0.069764	0.0729	0.0266	80610	0.450199	0.00375323	431167	1.6e-71	319.798
41	rs112244600	T	C	T	C	0.0301644	0.0444	0.052078	0.0584	0.032	80610	0.1654	0.00447971	431167	1.7e-11	45.3408
42	rs11226108	C	G	C	G	-0.0194011	-0.0107	0.191458	0.1912	0.0172	80610	0.534399	0.00243145	431167	1.5e-15	63.6681
43	rs11237488	T	C	T	C	-0.0167239	0.0557	0.127965	0.1403	0.0205	80610	0.00642407	0.00288663	431167	6.9e-09	33.5655
44	rs112679104	T	C	T	C	-0.0475502	-0.0472	0.018215	0.0218	0.0619	80610	0.4455	0.00768498	431167	6.1e-10	38.2842
45	rs112693563	C	T	C	T	0.0152164	0.0036	0.203652	0.2077	0.0167	80610	0.8269	0.00234105	431167	8e-11	42.2476
46	rs112811239	C	T	C	T	-0.0135468	-0.0169	0.216136	0.2258	0.0166	80610	0.3085	0.00233135	431167	6.2e-09	33.7644
47	rs113111921	A	C	A	C	-0.0183685	0.0091	0.12511	0.1163	0.0389	80610	0.8154	0.0029188	431167	3.1e-10	39.604
48	rs1133790	C	T	C	T	-0.0114272	0.0025	0.324978	0.3359	0.0144	80610	0.8615	0.00207336	431167	3.6e-08	30.376
49	rs1134027	A	G	A	G	0.0243881	0.0217	0.369937	0.3851	0.0142	80610	0.1273	0.00199538	431167	2.4e-34	149.384
50	rs1141362	A	G	A	G	0.011674	0.0032	0.59916	0.5442	0.015	80610	0.833	0.00196406	431167	2.8e-09	35.3289
51	rs114547690	G	A	G	A	-0.0168532	0.0332	0.883703	0.8981	0.0353	80610	0.3467	0.00298713	431167	1.7e-08	31.8315
52	rs114756490	A	G	A	G	0.0637655	0.1129	0.013145	0.0141	0.0738	80610	0.126	0.00868399	431167	2.1e-13	53.9179
53	rs114783000	G	A	G	A	-0.0255399	0.0198	0.045225	0.0453	0.0339	80610	0.558799	0.00461203	431167	3.1e-08	30.6658
54	rs115383270	A	G	A	G	0.0274859	-0.0026	0.074502	0.0849	0.0275	80610	0.9239	0.00365226	431167	5.2e-14	56.6365
55	rs11568318	A	C	A	C	0.0336663	-0.0585	0.06632	0.0572	0.0302	80610	0.0526005	0.00379062	431167	6.6e-19	78.8806
56	rs11601507	A	C	A	C	0.0493409	-0.0352	0.069337	0.0717	0.0281	80610	0.2104	0.00371368	431167	2.8e-40	176.525
57	rs11621792	T	C	T	C	0.0267004	-0.0122	0.452899	0.4488	0.0142	80610	0.3922	0.00194171	431167	5e-43	189.089
58	rs11646091	C	T	C	T	-0.0342311	-0.034	0.041703	0.0398	0.0386	80610	0.3782	0.00479134	431167	9e-13	51.042
59	rs11652501	C	G	C	G	-0.0115693	0.0058	0.638424	0.6269	0.0145	80610	0.6885	0.00199198	431167	6.3e-09	33.7322
60	rs11789603	T	C	T	C	0.0309585	-0.0028	0.107996	0.1056	0.0221	80610	0.8986	0.00308951	431167	1.2e-23	100.411
61	rs11846704	T	C	T	C	-0.0128621	0.0229	0.26884	0.4585	0.0153	80610	0.1329	0.00217476	431167	3.3e-09	34.9785
62	rs11895352	T	C	T	C	-0.0229815	-0.0368	0.477596	0.5019	0.0136	80610	0.00684904	0.00189418	431167	7.1e-34	147.202
63	rs11997161	C	T	C	T	0.0106387	-0.0006	0.517654	0.5077	0.0138	80610	0.964	0.00191608	431167	2.8e-08	30.8283
64	rs12027388	G	C	G	C	-0.017145	0.0346	0.20785	0.2116	0.0167	80610	0.0387998	0.00232306	431167	1.6e-13	54.4696
65	rs12054451	G	T	G	T	0.0191916	0.0016	0.259243	0.2719	0.0153	80610	0.9144	0.00219453	431167	2.2e-18	76.4785
66	rs12111718	C	G	C	G	-0.0122463	-0.0039	0.538019	0.5265	0.0138	80610	0.778901	0.0019271	431167	2.1e-10	40.3833
67	rs12149373	C	T	C	T	-0.0162197	-0.0042	0.172071	0.1394	0.0255	80610	0.8701	0.00280312	431167	7.2e-09	33.4813
68	rs12202204	G	A	G	A	0.0139897	-0.0022	0.313736	0.2949	0.015	80610	0.8824	0.00205564	431167	1e-11	46.3151
69	rs12212146	C	T	C	T	-0.0237755	-0.028	0.07415	0.0657	0.0301	80610	0.3529	0.00373812	431167	2e-10	40.4532
70	rs12271333	C	A	C	A	0.01835	0.0024	0.139018	0.1287	0.0205	80610	0.9056	0.00276569	431167	3.2e-11	44.0215
71	rs1229984	C	T	C	T	0.0807339	0.0122	0.97343	0.939	0.034	80610	0.7193	0.00604443	431167	1.1e-40	178.403
72	rs12320328	G	A	G	A	-0.022934	-0.0243	0.084231	0.0801	0.0256	80610	0.3428	0.00345496	431167	3.2e-11	44.0629
73	rs12445804	A	G	A	G	0.0363752	-0.0066	0.074873	0.082	0.0294	80610	0.8229	0.00367779	431167	4.6e-23	97.8221
74	rs12453219	G	C	G	C	-0.0191522	-0.0671	0.146378	0.146	0.0194	80610	0.000549895	0.00271222	431167	1.6e-12	49.864
75	rs12469822	A	G	A	G	-0.0112645	0.0098	0.598483	0.5171	0.0139	80610	0.481	0.00193914	431167	6.3e-09	33.7447
76	rs12471768	C	T	C	T	0.014803	0.0015	0.704276	0.7044	0.0149	80610	0.9187	0.00207156	431167	8.9e-13	51.0628
77	rs1250259	A	T	A	T	0.0157213	-0.0249	0.736205	0.7382	0.0158	80610	0.1145	0.00214831	431167	2.5e-13	53.5529
78	rs1251363	C	G	C	G	0.0119964	0.0119	0.50649	0.5007	0.0137	80610	0.3823	0.00191348	431167	3.6e-10	39.3056
79	rs12614487	T	C	T	C	-0.0276135	-0.0007	0.075512	0.0761	0.0261	80610	0.9773	0.00357121	431167	1.1e-14	59.7877
80	rs12638256	G	A	G	A	-0.0155767	-0.0104	0.534555	0.5311	0.0138	80610	0.4479	0.00192518	431167	5.9e-16	65.4649
81	rs12655342	G	T	G	T	-0.0163171	0.0304	0.141916	0.1538	0.0191	80610	0.1114	0.00274509	431167	2.8e-09	35.3324
82	rs12665537	G	A	G	A	0.0181891	-0.0117	0.330225	0.321	0.0147	80610	0.4243	0.00203422	431167	3.8e-19	79.9515
83	rs12684235	A	G	A	G	-0.0217118	0.019	0.063027	0.0733	0.0266	80610	0.474	0.00396064	431167	4.2e-08	30.0511
84	rs12891477	T	C	T	C	0.0139634	0.008	0.368809	0.356	0.0148	80610	0.5902	0.00200214	431167	3.1e-12	48.64
85	rs12977362	T	C	T	C	0.0213492	0.0255	0.408464	0.472	0.0141	80610	0.0711492	0.00189345	431167	1.7e-29	127.132
86	rs12985907	A	G	A	G	-0.0158515	0.0025	0.231381	0.2458	0.0181	80610	0.8896	0.00220062	431167	5.9e-13	51.8861
87	rs12986248	G	A	G	A	-0.0138055	0.0126	0.593991	0.5906	0.0141	80610	0.3698	0.0018929	431167	3e-13	53.1923
88	rs13076933	G	T	G	T	-0.0322061	-0.0036	0.259454	0.2684	0.0154	80610	0.8151	0.0021932	431167	8.1e-49	215.635
89	rs13107325	T	C	T	C	-0.0323431	0.0445	0.074856	0.0763	0.0262	80610	0.0894808	0.00364345	431167	6.9e-19	78.8021
90	rs1336455	A	G	A	G	-0.0116911	0.0062	0.358514	0.3577	0.0142	80610	0.6601	0.00199733	431167	4.8e-09	34.2619
91	rs1349852	C	A	C	A	0.0165743	-0.0179	0.475358	0.4896	0.0174	80610	0.3052	0.00193311	431167	1e-17	73.5118
92	rs1362965	T	C	T	C	0.0134411	0.0267	0.627819	0.6192	0.0142	80610	0.0593895	0.00198053	431167	1.1e-11	46.0582
93	rs1375131	C	T	C	T	0.0182348	0.0298	0.278463	0.411	0.0188	80610	0.1122	0.00218398	431167	6.9e-17	69.7115
94	rs13796	C	T	C	T	0.0163122	0.0186	0.135064	0.138	0.0212	80610	0.379	0.00275844	431167	3.3e-09	34.9702
95	rs138352	G	T	G	T	-0.0163988	0.0117	0.658569	0.6483	0.0143	80610	0.4137	0.00203396	431167	7.5e-16	65.0039
96	rs141783576	C	G	C	G	0.0312637	0.0054	0.072227	0.0401	0.0437	80610	0.9024	0.00375077	431167	7.7e-17	69.4768
97	rs1434282	T	C	T	C	0.0128446	0.0198	0.72482	0.7202	0.0154	80610	0.1995	0.00212002	431167	1.4e-09	36.708
98	rs143455776	C	T	C	T	-0.0552804	-0.0063	0.033035	0.028	0.0434	80610	0.8844	0.00536521	431167	6.8e-25	106.162
99	rs146433259	T	C	T	C	-0.0577472	0.1288	0.011692	0.0109	0.126	80610	0.3066	0.00952965	431167	1.4e-09	36.7204
100	rs147510296	A	G	A	G	0.0379851	0.0484	0.023031	0.0188	0.0623	80610	0.4378	0.00655185	431167	6.7e-09	33.6123
101	rs147539187	G	C	G	C	-0.0311891	0.039	0.07348	0.075	0.0264	80610	0.1398	0.00366627	431167	1.8e-17	72.3697
102	rs14842	T	A	T	A	0.0197196	-0.0245	0.110337	0.1108	0.0218	80610	0.2617	0.00307642	431167	1.5e-10	41.087
103	rs1489501	C	G	C	G	-0.0173911	0.0287	0.879895	0.8704	0.0219	80610	0.1903	0.00294144	431167	3.4e-09	34.957
104	rs1497406	G	A	G	A	0.0192839	0.024	0.579087	0.5173	0.0138	80610	0.0819993	0.00190754	431167	5e-24	102.198
105	rs150474434	A	G	A	G	-0.0433941	-0.0225	0.101364	0.0963	0.0238	80610	0.3435	0.00315131	431167	3.9e-43	189.618
106	rs150783681	C	G	C	G	0.0451238	0.0033	0.020706	0.0239	0.0462	80610	0.9433	0.00674523	431167	2.2e-11	44.7526
107	rs151009137	A	G	A	G	-0.0555215	0.0839	0.00977	0.0124	0.154	80610	0.585901	0.00986246	431167	1.8e-08	31.6922
108	rs1544155	A	C	A	C	-0.0208176	-0.0019	0.421645	0.4073	0.014	80610	0.893	0.001932	431167	4.5e-27	116.104
109	rs1571790	T	A	T	A	-0.0174563	-0.0078	0.613818	0.5949	0.0141	80610	0.582	0.00197637	431167	1e-18	78.0132
110	rs165722	T	C	T	C	0.0114996	-0.0196	0.515715	0.501	0.0136	80610	0.1501	0.00193704	431167	2.9e-09	35.2443
111	rs16988410	C	T	C	T	0.0265452	-0.019	0.046227	0.052	0.0328	80610	0.5628	0.0045791	431167	6.7e-09	33.6056
112	rs17031776	T	C	T	C	0.0151406	0.0204	0.240518	0.2493	0.0156	80610	0.1905	0.00221634	431167	8.4e-12	46.6674
113	rs17036085	G	A	G	A	-0.0774542	-0.1951	0.012152	0.0299	0.1113	80610	0.0796306	0.00862011	431167	2.6e-19	80.7355
114	rs17050272	A	G	A	G	-0.0260593	0.0077	0.409538	0.419	0.014	80610	0.582801	0.00192093	431167	6.4e-42	184.036
115	rs17137472	T	C	T	C	0.0110657	0.006	0.500916	0.4953	0.0139	80610	0.6672	0.00191756	431167	7.9e-09	33.3012
116	rs174564	G	A	G	A	-0.0407562	0.0009	0.348974	0.3356	0.0145	80610	0.9502	0.00200581	431167	8.7e-92	412.865
117	rs17476364	C	T	C	T	-0.033023	-0.008	0.108482	0.0975	0.0234	80610	0.733199	0.00308568	431167	1e-26	114.533
118	rs17580	A	T	A	T	0.0514106	-0.0067	0.047695	0.0496	0.0353	80610	0.8485	0.00450828	431167	4e-30	130.042
119	rs17712208	A	T	A	T	0.0296226	0.0308	0.035215	0.0324	0.0483	80610	0.524499	0.00511677	431167	7.1e-09	33.5162
120	rs17875609	T	C	T	C	-0.0629727	0.0296	0.024109	0.0302	0.052	80610	0.5695	0.00624071	431167	6.1e-24	101.821
121	rs1800562	A	G	A	G	-0.0645775	-0.0229	0.077103	0.062	0.0303	80610	0.4487	0.00358339	431167	1.3e-72	324.769
122	rs1800961	T	C	T	C	-0.0755416	0.0381	0.03097	0.0328	0.0405	80610	0.3469	0.0055309	431167	1.8e-42	186.544
123	rs1801689	C	A	C	A	0.0832757	-0.0326	0.030367	0.0355	0.0469	80610	0.4871	0.00557678	431167	2e-50	222.982
124	rs185263492	A	T	A	T	0.0242368	0.0272	0.154191	0.1584	0.0289	80610	0.3469	0.0026198	431167	2.2e-20	85.5883
125	rs189498338	A	T	A	T	-0.0214633	0.0021	0.063102	0.0606	0.0293	80610	0.9422	0.00389357	431167	3.5e-08	30.3876
126	rs1896995	T	C	T	C	0.0127252	0.0018	0.485636	0.5056	0.0139	80610	0.899	0.00192851	431167	4.2e-11	43.5397
127	rs1963676	T	C	T	C	0.0189758	0.0112	0.564604	0.5678	0.0137	80610	0.4157	0.00194707	431167	1.9e-22	94.9811
128	rs200840404	T	A	T	A	0.0132703	0.0031	0.516317	0.5256	0.0221	80610	0.889	0.00192782	431167	5.8e-12	47.3837
129	rs201740460	T	C	T	C	-0.0132999	-0.0075	0.59294	0.6045	0.0235	80610	0.749	0.00203401	431167	6.2e-11	42.7554
130	rs203273	T	C	T	C	0.0139005	0.0191	0.656059	0.529	0.0142	80610	0.1792	0.00201444	431167	5.2e-12	47.6159
131	rs2066714	C	T	C	T	0.0292953	-0.0011	0.12843	0.1338	0.02	80610	0.9573	0.00285967	431167	1.3e-24	104.946
132	rs2073547	G	A	G	A	0.0488167	0.0062	0.183957	0.1861	0.0179	80610	0.7284	0.00245287	431167	3.9e-88	396.084
133	rs2081048	C	T	C	T	-0.0111302	0.0128	0.345708	0.3519	0.0144	80610	0.374	0.00196305	431167	1.4e-08	32.1472
134	rs2122982	A	G	A	G	-0.0230697	0.0341	0.239282	0.2251	0.017	80610	0.0450205	0.00224176	431167	7.7e-25	105.902
135	rs213499	C	A	C	A	-0.0112731	-0.0108	0.473689	0.4896	0.0138	80610	0.4348	0.00189239	431167	2.6e-09	35.4867
136	rs216140	T	C	T	C	0.0124318	0.0066	0.720191	0.7151	0.0151	80610	0.6629	0.00214428	431167	6.7e-09	33.6128
137	rs2220729	A	G	A	G	0.0128201	0.0309	0.346096	0.344	0.0144	80610	0.0326099	0.00201258	431167	1.9e-10	40.5767
138	rs2238162	T	C	T	C	-0.0251239	0.0199	0.523181	0.5162	0.0136	80610	0.1453	0.00192262	431167	5e-39	170.76
139	rs224424	G	A	G	A	-0.0260843	-0.0042	0.211657	0.2335	0.0166	80610	0.8021	0.00235348	431167	1.5e-28	122.839
140	rs2250802	A	G	A	G	-0.0252871	-0.0291	0.724548	0.7023	0.0149	80610	0.0503698	0.00214648	431167	4.9e-32	138.786
141	rs2347699	A	T	A	T	-0.0121069	-0.0213	0.279149	0.2836	0.0158	80610	0.176	0.00217157	431167	2.5e-08	31.0827
142	rs2382818	T	A	T	A	0.0115756	-0.0006	0.416806	0.4158	0.0139	80610	0.9629	0.00192906	431167	2e-09	36.0077
143	rs2384008	G	A	G	A	0.0140236	0.0083	0.363764	0.3462	0.0143	80610	0.562101	0.0019676	431167	1e-12	50.7979
144	rs2395617	C	A	C	A	-0.0177128	0.0137	0.877312	0.893	0.0221	80610	0.5336	0.0029086	431167	1.1e-09	37.0857
145	rs2413338	T	C	T	C	-0.0123633	-0.0302	0.633864	0.5203	0.0141	80610	0.0324399	0.00200533	431167	7e-10	38.0099
146	rs2439222	T	C	T	C	-0.013561	0.0104	0.371275	0.3747	0.014	80610	0.457	0.00197958	431167	7.4e-12	46.9286
147	rs246179	C	G	C	G	-0.011403	0.0197	0.383718	0.3881	0.0142	80610	0.1651	0.00197781	431167	8.1e-09	33.2406
148	rs2510344	C	T	C	T	-0.0116266	0.0117	0.490158	0.4948	0.0136	80610	0.3895	0.00192603	431167	1.6e-09	36.4401
149	rs2522062	G	A	G	A	-0.0204169	-0.0043	0.187574	0.2051	0.0172	80610	0.8018	0.00244858	431167	7.5e-17	69.5266
150	rs2577611	T	G	T	G	0.0184959	-0.0152	0.190609	0.1859	0.0176	80610	0.3873	0.00239908	431167	1.3e-14	59.4376
151	rs262680	T	C	T	C	-0.0130691	0.0001	0.424494	0.4153	0.0139	80610	0.9917	0.00191099	431167	8e-12	46.7708
152	rs267733	G	A	G	A	-0.0187326	0.0597	0.160889	0.1569	0.0186	80610	0.00131501	0.00256622	431167	2.9e-13	53.2854
153	rs2773807	G	A	G	A	-0.0117053	0.0054	0.533523	0.5471	0.0139	80610	0.696299	0.00192376	431167	1.2e-09	37.0223
154	rs28406917	T	C	T	C	0.0152282	0.0028	0.427878	0.4255	0.0138	80610	0.8378	0.00193928	431167	4.1e-15	61.6618
155	rs28471687	G	A	G	A	0.020205	0.0019	0.07839	0.0719	0.0273	80610	0.9437	0.00355787	431167	1.4e-08	32.2506
156	rs28615248	C	T	C	T	0.0300403	-0.0203	0.196344	0.1845	0.0179	80610	0.2559	0.00241463	431167	1.6e-35	154.777
157	rs2911987	G	A	G	A	0.0136165	-0.0179	0.679945	0.6823	0.0154	80610	0.2455	0.0020516	431167	3.2e-11	44.05
158	rs308915	C	A	C	A	-0.0119831	-0.0038	0.5092	0.5044	0.0142	80610	0.7893	0.00194322	431167	7e-10	38.0272
159	rs31226	C	T	C	T	-0.0109438	0.0173	0.606043	0.601	0.0138	80610	0.2115	0.00196562	431167	2.6e-08	30.9982
160	rs34815285	C	T	C	T	0.0125348	-0.0097	0.466702	0.4887	0.0137	80610	0.48	0.00189681	431167	3.9e-11	43.6704
161	rs34914463	C	T	C	T	-0.0171311	0.012	0.131437	0.1187	0.0224	80610	0.592899	0.00283229	431167	1.5e-09	36.5843
162	rs35081008	T	C	T	C	-0.0322757	-0.0188	0.147847	0.1632	0.0194	80610	0.3315	0.00262353	431167	8.8e-35	151.349
163	rs35243054	T	G	T	G	-0.0292634	-0.0165	0.44237	0.4797	0.0152	80610	0.275	0.00189744	431167	1.2e-53	237.856
164	rs35468353	G	A	G	A	0.0193754	0.0021	0.376823	0.3669	0.0141	80610	0.8808	0.00197527	431167	1e-22	96.2162
165	rs35570186	A	G	A	G	0.0299265	-0.0186	0.040443	0.0425	0.0438	80610	0.670601	0.00510483	431167	4.6e-09	34.3676
166	rs35814089	C	T	C	T	0.0112247	0.0134	0.491442	0.478	0.0136	80610	0.3235	0.00191091	431167	4.3e-09	34.504
167	rs369298568	C	T	C	T	0.020139	0.0227	0.123843	0.1133	0.0216	80610	0.2927	0.00291926	431167	5.2e-12	47.5916
168	rs3732359	A	G	A	G	-0.0160503	0.0217	0.780531	0.7655	0.0162	80610	0.179	0.00231512	431167	4.1e-12	48.0639
169	rs3775228	T	C	T	C	0.0185041	-0.0027	0.399891	0.3954	0.014	80610	0.8458	0.00196215	431167	4.1e-21	88.9348
170	rs3780181	G	A	G	A	-0.0385591	-0.0827	0.067554	0.069	0.0294	80610	0.00489001	0.00384155	431167	1e-23	100.749
171	rs3820897	C	T	C	T	-0.0189654	-0.0111	0.819888	0.806	0.0176	80610	0.528799	0.00248214	431167	2.2e-14	58.381
172	rs3823376	T	C	T	C	0.0176467	-0.0148	0.502226	0.4983	0.0136	80610	0.2752	0.00190626	431167	2.1e-20	85.6964
173	rs3824667	G	A	G	A	0.0141513	-0.016	0.827136	0.8312	0.019	80610	0.4008	0.00255074	431167	2.9e-08	30.7794
174	rs41280463	A	G	A	G	-0.0196581	-0.0133	0.165185	0.1559	0.0202	80610	0.5115	0.00257945	431167	2.5e-14	58.0803
175	rs4148810	T	C	T	C	-0.0209187	-0.0022	0.181194	0.1796	0.0178	80610	0.9024	0.00248633	431167	4e-17	70.7867
176	rs41785	A	C	A	C	-0.0111724	0.0138	0.417318	0.4152	0.0138	80610	0.3159	0.00194196	431167	8.8e-09	33.0988
177	rs4307732	A	G	A	G	0.0573325	-0.0586	0.105934	0.1109	0.0222	80610	0.00843995	0.00311171	431167	8.3e-76	339.472
178	rs4374942	C	T	C	T	0.0259845	-0.0059	0.074128	0.0816	0.0264	80610	0.8237	0.00364859	431167	1.1e-12	50.7199
179	rs4607926	G	A	G	A	-0.0125245	-0.0073	0.216259	0.2213	0.0164	80610	0.6582	0.002292	431167	4.6e-08	29.8601
180	rs4616688	T	G	T	G	-0.013898	-0.0182	0.529015	0.4405	0.0143	80610	0.2024	0.00192044	431167	4.6e-13	52.3725
181	rs4689088	A	G	A	G	0.0146061	-0.0262	0.618766	0.6196	0.0141	80610	0.0624195	0.001972	431167	1.3e-13	54.8599
182	rs4751996	G	A	G	A	0.0164643	0.0049	0.519157	0.5072	0.0136	80610	0.7177	0.00191883	431167	9.5e-18	73.623
183	rs4782568	G	C	G	C	-0.0198789	0.001	0.451345	0.4406	0.0147	80610	0.9457	0.00193684	431167	1e-24	105.341
184	rs542049	C	T	C	T	-0.0207965	0.0024	0.330496	0.3262	0.0146	80610	0.8683	0.00201843	431167	6.8e-25	106.158
185	rs55637835	T	C	T	C	-0.0239567	-0.0027	0.120974	0.1205	0.0226	80610	0.906	0.00294683	431167	4.3e-16	66.0912
186	rs55691818	G	C	G	C	0.0171018	-0.0171	0.186729	0.1939	0.0174	80610	0.3237	0.00238008	431167	6.7e-13	51.6298
187	rs557933	C	A	C	A	0.044949	0.0072	0.520059	0.5275	0.0137	80610	0.6	0.00189236	431167	1e-124	564.199
188	rs56000661	C	A	C	A	-0.0207389	-0.0346	0.311664	0.3238	0.0146	80610	0.0179999	0.002068	431167	1.1e-23	100.57
189	rs56265089	A	G	A	G	-0.0487402	0.0943	0.029154	0.0307	0.0398	80610	0.0178398	0.00569811	431167	1.2e-17	73.1666
190	rs57159332	C	T	C	T	0.0223575	-0.0011	0.138356	0.1427	0.0208	80610	0.9593	0.00281666	431167	2.1e-15	63.0054
191	rs5754102	A	C	A	C	-0.0141391	-0.0346	0.182116	0.1861	0.019	80610	0.0680205	0.00252027	431167	2e-08	31.4738
192	rs58148580	T	C	T	C	0.0198041	-0.0169	0.109885	0.117	0.0213	80610	0.4291	0.00305834	431167	9.5e-11	41.9313
193	rs59328596	A	G	A	G	-0.0234829	-0.0037	0.14816	0.1457	0.0212	80610	0.8619	0.00268649	431167	2.3e-18	76.407
194	rs6022850	T	C	T	C	0.0125912	0.0021	0.447215	0.4585	0.0146	80610	0.8829	0.00194047	431167	8.7e-11	42.1037
195	rs603424	A	G	A	G	0.021614	0.0347	0.172083	0.2067	0.0178	80610	0.0511305	0.00254438	431167	2e-17	72.1616
196	rs60847460	T	C	T	C	-0.0159145	-0.0088	0.143391	0.1458	0.0196	80610	0.654	0.00274091	431167	6.4e-09	33.7129
197	rs60852193	A	G	A	G	0.0128346	-0.0246	0.240829	0.2471	0.016	80610	0.1235	0.00224731	431167	1.1e-08	32.6166
198	rs6139114	G	C	G	C	-0.0212079	0.0437	0.08371	0.083	0.0266	80610	0.0999494	0.00346407	431167	9.2e-10	37.4819
199	rs61468422	A	G	A	G	-0.0179139	-0.0034	0.191472	0.1817	0.0177	80610	0.8501	0.00243724	431167	2e-13	54.0236
200	rs61750929	T	C	T	C	-0.0243212	-0.0383	0.055749	0.0618	0.0293	80610	0.1909	0.00418258	431167	6.1e-09	33.8128
201	rs61754230	T	C	T	C	0.0636057	0.1149	0.019774	0.0165	0.0901	80610	0.2022	0.006869	431167	2e-20	85.7443
202	rs61871243	A	G	A	G	0.018856	0.0113	0.124702	0.1145	0.0224	80610	0.612901	0.00288791	431167	6.6e-11	42.6316
203	rs62008532	C	T	C	T	0.0112369	0.0217	0.436399	0.4142	0.0139	80610	0.1177	0.00193792	431167	6.7e-09	33.6218
204	rs62072466	A	T	A	T	0.0178362	0.0049	0.190259	0.21	0.0167	80610	0.77	0.00243944	431167	2.6e-13	53.4594
205	rs62075819	T	C	T	C	0.0134751	-0.0207	0.355414	0.3619	0.0144	80610	0.1522	0.00200233	431167	1.7e-11	45.289
206	rs62219001	T	G	T	G	-0.0530653	-0.0041	0.017155	0.0194	0.0549	80610	0.9403	0.00748012	431167	1.3e-12	50.3274
207	rs62305783	T	C	T	C	0.0218533	-0.0146	0.095928	0.094	0.0248	80610	0.555801	0.00332953	431167	5.3e-11	43.0793
208	rs62440928	A	G	A	G	-0.016387	0.0325	0.604772	0.6026	0.0224	80610	0.1463	0.00197396	431167	1e-16	68.9163
209	rs62509311	T	A	T	A	-0.0159506	-0.0148	0.282035	0.2652	0.0159	80610	0.351	0.00212802	431167	6.6e-14	56.1827
210	rs62544387	G	C	G	C	-0.0148144	0.0072	0.226775	0.212	0.0196	80610	0.7119	0.00228849	431167	9.6e-11	41.9054
211	rs6602909	C	T	C	T	0.0296194	0.0021	0.327024	0.3479	0.015	80610	0.8864	0.00205245	431167	3.3e-47	208.261
212	rs6606731	A	T	A	T	0.0159681	-0.0289	0.192089	0.1928	0.0172	80610	0.0939204	0.00242777	431167	4.8e-11	43.2605
213	rs666334	A	G	A	G	0.0141091	-0.0016	0.287282	0.2852	0.0153	80610	0.9159	0.00209008	431167	1.5e-11	45.5693
214	rs6709904	G	A	G	A	-0.0505577	0.0236	0.112245	0.1185	0.021	80610	0.2614	0.00299811	431167	8.4e-64	284.367
215	rs67560206	C	G	C	G	0.0276835	0.0156	0.078099	0.08	0.0255	80610	0.541	0.00355832	431167	7.3e-15	60.5274
216	rs6785233	G	T	G	T	0.0277941	-0.0001	0.079587	0.089	0.0241	80610	0.996	0.00353741	431167	3.9e-15	61.7354
217	rs68023264	A	G	A	G	-0.021396	0.004	0.142586	0.1358	0.0206	80610	0.8448	0.00273892	431167	5.6e-15	61.0248
218	rs6896005	C	T	C	T	0.0199662	0.0044	0.550223	0.5674	0.0139	80610	0.7523	0.00192092	431167	2.6e-25	108.037
219	rs7005453	A	G	A	G	0.0135228	0.0425	0.210378	0.2003	0.0176	80610	0.01588	0.00235313	431167	9.1e-09	33.0249
220	rs704	A	G	A	G	0.0192243	0.0212	0.475436	0.4929	0.0138	80610	0.124	0.00191489	431167	1e-23	100.789
221	rs7108486	C	T	C	T	-0.0439372	0.0167	0.023659	0.0242	0.0475	80610	0.725499	0.00634523	431167	4.4e-12	47.9479
222	rs71311871	G	A	G	A	-0.0400404	-0.0133	0.082975	0.088	0.0247	80610	0.5909	0.00347381	431167	9.7e-31	132.857
223	rs7187512	G	A	G	A	-0.0109739	0.0048	0.43119	0.4208	0.0138	80610	0.726501	0.00193603	431167	1.4e-08	32.129
224	rs7204	C	T	C	T	-0.0160365	0.0156	0.209209	0.2087	0.0167	80610	0.3476	0.00234828	431167	8.5e-12	46.6358
225	rs72784625	G	T	G	T	-0.0125258	-0.0012	0.2611	0.2468	0.0162	80610	0.9389	0.00215358	431167	6e-09	33.829
226	rs72848251	A	G	A	G	0.0460899	0.028	0.195551	0.1906	0.0233	80610	0.2295	0.00246858	431167	8.6e-78	348.592
227	rs7300192	G	A	G	A	-0.0174791	-0.0103	0.638124	0.6267	0.0153	80610	0.4997	0.00198948	431167	1.6e-18	77.1896
228	rs73075609	T	C	T	C	0.0490853	0.0471	0.026882	0.0228	0.0583	80610	0.4191	0.0059639	431167	1.9e-16	67.7395
229	rs7310615	G	C	G	C	0.0213639	0.0447	0.517045	0.5134	0.0138	80610	0.00121599	0.00192973	431167	1.7e-28	122.565
230	rs7316368	C	T	C	T	0.0157077	0.0194	0.730086	0.712	0.016	80610	0.2257	0.00216882	431167	4.4e-13	52.4539
231	rs739431	G	A	G	A	-0.0152048	0.0001	0.137845	0.139	0.0196	80610	0.9945	0.00277482	431167	4.3e-08	30.0256
232	rs74035509	T	C	T	C	0.0265066	-0.0472	0.079132	0.0856	0.0298	80610	0.1132	0.00358126	431167	1.3e-13	54.7818
233	rs74341202	A	G	A	G	-0.0476176	0.0075	0.05513	0.0582	0.035	80610	0.8304	0.00420924	431167	1.1e-29	127.976
234	rs7516453	G	C	G	C	-0.0123612	-0.0111	0.271123	0.2798	0.0152	80610	0.4646	0.00212883	431167	6.4e-09	33.7163
235	rs7551451	G	A	G	A	-0.0216138	-0.0328	0.200397	0.1955	0.0182	80610	0.0709692	0.00236124	431167	5.5e-20	83.788
236	rs75588192	A	G	A	G	0.0197578	0.0019	0.137806	0.1436	0.0205	80610	0.9253	0.00282447	431167	2.6e-12	48.9332
237	rs7562734	C	G	C	G	-0.0260008	-0.01	0.321655	0.3465	0.0144	80610	0.4855	0.00202792	431167	1.2e-37	164.389
238	rs7569317	C	T	C	T	0.0254243	0.0012	0.530802	0.5163	0.0137	80610	0.9326	0.00189143	431167	3.4e-41	180.683
239	rs75735512	G	A	G	A	0.0333884	0.046	0.044644	0.0536	0.0325	80610	0.157	0.00466944	431167	8.7e-13	51.1283
240	rs75816352	T	C	T	C	0.0151199	0.0072	0.635031	0.6235	0.0232	80610	0.7545	0.00201702	431167	6.6e-14	56.1924
241	rs7603427	T	C	T	C	0.0138321	-0.0044	0.533049	0.5052	0.0137	80610	0.7487	0.00189786	431167	3.1e-13	53.1188
242	rs76147254	C	G	C	G	-0.0204889	-0.0221	0.070869	0.0698	0.0301	80610	0.4632	0.00375412	431167	4.8e-08	29.7866
243	rs76775468	C	T	C	T	0.0286419	0.0191	0.04021	0.0318	0.0402	80610	0.6344	0.00485427	431167	3.6e-09	34.8141
244	rs7695536	C	T	C	T	-0.011118	-0.0307	0.552242	0.5131	0.0139	80610	0.0275398	0.00193366	431167	8.9e-09	33.0593
245	rs76984261	T	A	T	A	0.0408799	-0.0398	0.056098	0.0586	0.0356	80610	0.2638	0.00413894	431167	5.2e-23	97.5532
246	rs77960347	G	A	G	A	0.0851286	0.0187	0.013347	0.0126	0.0673	80610	0.781601	0.00836788	431167	2.6e-24	103.495
247	rs78058190	A	G	A	G	0.0270032	-0.0454	0.050474	0.0565	0.0399	80610	0.256	0.00486519	431167	2.9e-08	30.8057
248	rs78173576	G	T	G	T	-0.0341094	0.0373	0.036349	0.0379	0.0409	80610	0.3623	0.00510931	431167	2.5e-11	44.5681
249	rs78186330	A	G	A	G	0.0182684	0.0248	0.208567	0.2208	0.0187	80610	0.1838	0.00235849	431167	9.5e-15	59.9975
250	rs784882	G	A	G	A	0.0184095	-0.0071	0.174956	0.17	0.0183	80610	0.699	0.00251897	431167	2.7e-13	53.4119
251	rs78677597	C	A	C	A	-0.0210513	-0.0009	0.244328	0.2344	0.0178	80610	0.96	0.00222461	431167	3e-21	89.5468
252	rs7908745	G	A	G	A	0.0134821	0.0031	0.314965	0.3195	0.0147	80610	0.8316	0.00206234	431167	6.3e-11	42.7361
253	rs7960935	C	T	C	T	-0.0144037	0.0035	0.436504	0.4276	0.0143	80610	0.8045	0.00193922	431167	1.1e-13	55.1689
254	rs79953563	A	T	A	T	0.0191638	0.0148	0.150398	0.1474	0.0194	80610	0.4464	0.00268353	431167	9.2e-13	50.9977
255	rs8005362	G	A	G	A	0.0201149	-0.0167	0.472304	0.4571	0.0138	80610	0.2276	0.00192716	431167	1.7e-25	108.943
256	rs80162990	G	A	G	A	-0.0141107	-0.0446	0.180616	0.1779	0.0309	80610	0.1489	0.00255063	431167	3.2e-08	30.6057
257	rs80276949	A	G	A	G	0.0468997	-0.0104	0.022696	0.0198	0.0552	80610	0.8502	0.00644767	431167	3.5e-13	52.9096
258	rs8030799	C	G	C	G	-0.0160446	-0.0031	0.848403	0.8511	0.0198	80610	0.8765	0.0026849	431167	2.3e-09	35.711
259	rs8103315	A	C	A	C	0.0630036	-0.0138	0.134637	0.1295	0.0226	80610	0.5429	0.00279272	431167	1.1e-112	508.951
260	rs821840	G	A	G	A	-0.0437432	-0.0152	0.32432	0.3186	0.0146	80610	0.2988	0.00204737	431167	2.8e-101	456.487
261	rs867772	G	A	G	A	0.0311833	0.0071	0.684136	0.6836	0.0148	80610	0.6323	0.0020318	431167	3.7e-53	235.55
262	rs9287908	T	C	T	C	-0.0251497	0.028	0.603264	0.6032	0.0139	80610	0.0438399	0.00193692	431167	1.5e-38	168.594
263	rs9297994	A	G	A	G	-0.0411393	0.0053	0.664237	0.6552	0.0143	80610	0.7116	0.0020233	431167	6.6e-92	413.422
264	rs9389268	G	A	G	A	-0.0276924	0.0089	0.260018	0.2578	0.0157	80610	0.5683	0.00218455	431167	8e-37	160.693
265	rs9403030	C	T	C	T	-0.0109878	-0.0102	0.567316	0.563	0.0142	80610	0.4723	0.00194255	431167	1.5e-08	31.9946
266	rs9471975	C	T	C	T	-0.0146922	-0.0192	0.582413	0.5715	0.0138	80610	0.1641	0.00193549	431167	3.2e-14	57.6225
267	rs9604529	G	A	G	A	-0.020138	-0.0163	0.190458	0.197	0.0175	80610	0.3505	0.00244294	431167	1.7e-16	67.9528
268	rs9616822	A	G	A	G	0.0158614	-0.0095	0.35155	0.3508	0.0143	80610	0.5066	0.00201459	431167	3.5e-15	61.9883
269	rs9673065	G	T	G	T	0.0130176	-0.0015	0.573986	0.5023	0.0136	80610	0.9127	0.00194665	431167	2.3e-11	44.7184
270	rs969075	C	T	C	T	0.0132764	0.0082	0.664572	0.6633	0.0144	80610	0.568499	0.00204072	431167	7.7e-11	42.3247
271	rs9834932	G	A	G	A	-0.0379173	-0.0096	0.08894	0.0898	0.0238	80610	0.685499	0.00335939	431167	1.5e-29	127.395
272	rs9871402	C	A	C	A	-0.0116615	-0.0089	0.570079	0.5718	0.014	80610	0.525801	0.00193675	431167	1.7e-09	36.2545
273	rs9894946	G	A	G	A	-0.0235826	-0.0099	0.841519	0.836	0.0193	80610	0.609101	0.0026656	431167	9e-19	78.2697
274	rs9987289	G	A	G	A	0.0567992	-0.0227	0.908757	0.9151	0.0246	80610	0.3575	0.00331823	431167	1.1e-65	293.003

## Sheet: HMGCR mediated LDLC and ALS
IVs for HMGCR mediated LDLC:
rsid	effect	se	n	p-value	a1_freq	a1	a2
rs12916	0.0733	0.0038		7.79e-78	0.4314	C	T
rs3804231	0.0642	0.0053		1.88e-29	0.1319	A	G
rs10515198	0.0599	0.0061		5.99e-22	0.1029	A	G
rs10066707	0.0497	0.0054		2.97e-19	0.4169	A	G
rs12659791	0.0433	0.005		1.42e-18	0.1557	C	T
rs72633962	0.06	0.0072		3.33e-15	0.1412	C	T
rs3857388	0.0421	0.0059		2.2e-11	0.128	C	T
MR test:
outcome	exposure	method	nsnp	b	se	pval	lo_ci	up_ci	or	or_lci95	or_uci95
Amyotrophic lateral sclerosis || id:ebi-a-GCST005647	HMGCR mediated LDLC	MR Egger	7	-0.369701	0.594551	0.561316	-1.53502	0.79562	0.690941	0.215451	2.21581
Amyotrophic lateral sclerosis || id:ebi-a-GCST005647	HMGCR mediated LDLC	Weighted median	7	0.0212318	0.142675	0.881702	-0.258412	0.300875	1.02146	0.772277	1.35104
Amyotrophic lateral sclerosis || id:ebi-a-GCST005647	HMGCR mediated LDLC	Inverse variance weighted	7	0.0324946	0.115879	0.779156	-0.194628	0.259617	1.03303	0.823141	1.29643
Amyotrophic lateral sclerosis || id:ebi-a-GCST005647	HMGCR mediated LDLC	Simple mode	7	0.216719	0.21875	0.360081	-0.212031	0.645469	1.24199	0.808939	1.90688
Amyotrophic lateral sclerosis || id:ebi-a-GCST005647	HMGCR mediated LDLC	Weighted mode	7	-0.0376107	0.184399	0.845124	-0.399033	0.323812	0.963088	0.670969	1.38239
pleiotropy:
outcome	exposure	egger_intercept	se	pval
Amyotrophic lateral sclerosis || id:ebi-a-GCST005647	HMGCR mediated LDLC	0.0239296	0.034696	0.521083
heterogeneity:
outcome	exposure	method	Q	Q_df	Q_pval
Amyotrophic lateral sclerosis || id:ebi-a-GCST005647	HMGCR	MR Egger	2.55637	5	0.767982
Amyotrophic lateral sclerosis || id:ebi-a-GCST005647	HMGCR	Inverse variance weighted	3.03205	6	0.804813
harmaonised data:
	SNP	effect_allele.exposure	other_allele.exposure	effect_allele.outcome	other_allele.outcome	beta.exposure	beta.outcome	eaf.exposure	eaf.outcome	se.outcome	samplesize.outcome	pval.outcome	se.exposure	pval.exposure	F-statistic
1	rs10066707	A	G	A	G	0.0497	0.0142	0.4169	0.4758	0.0141	80610	0.3138	0.0054	2.97e-19	84.7082
2	rs10515198	A	G	A	G	0.0599	-0.0155	0.1029	0.0964	0.0231	80610	0.5014	0.0061	5.99e-22	96.426
3	rs12659791	C	T	C	T	0.0433	-0.0119	0.1557	0.1481	0.0191	80610	0.533	0.005	1.42e-18	74.9956
4	rs12916	C	T	C	T	0.0733	-0.0059	0.4314	0.4045	0.0139	80610	0.667999	0.0038	7.79e-78	372.084
5	rs3804231	A	G	A	G	0.0642	0.0056	0.1319	0.1261	0.0206	80610	0.786799	0.0053	1.88e-29	146.73
6	rs3857388	C	T	C	T	0.0421	0.0163	0.128	0.122	0.0208	80610	0.4329	0.0059	2.2e-11	50.9167
7	rs72633962	C	T	C	T	0.06	0.0128	0.1412	0.1299	0.0205	80610	0.5317	0.0072	3.33e-15	69.4444

## Sheet: Statin response (5E-8) and ALS
IVs for LDL-C response to statin:
rsid	effect	se	p-value	a1	a2
rs10455872	5.2	0.4	7.4e-44	A	G
rs445925	5.1	0.5	8.5e-29	A	G
rs646776	1.3	0.2	1.1e-09	C	T
rs2900478	1.6	0.3	1.2e-09	T	A
MR test:
outcome	exposure	method	nsnp	b	se	pval	lo_ci	up_ci	or	or_lci95	or_uci95
Amyotrophic lateral sclerosis || id:ebi-a-GCST005647	Stain respose (5E-8)	MR Egger	3	0.00252993	0.00681248	0.77363	-0.0108225	0.0158824	1.00253	0.989236	1.01601
Amyotrophic lateral sclerosis || id:ebi-a-GCST005647	Stain respose (5E-8)	Weighted median	3	-0.00182797	0.00350478	0.601973	-0.00869734	0.0050414	0.998174	0.99134	1.00505
Amyotrophic lateral sclerosis || id:ebi-a-GCST005647	Stain respose (5E-8)	Inverse variance weighted	3	-0.00207405	0.00336711	0.537912	-0.0086736	0.00452549	0.997928	0.991364	1.00454
Amyotrophic lateral sclerosis || id:ebi-a-GCST005647	Stain respose (5E-8)	Simple mode	3	-0.00699774	0.00604788	0.366771	-0.0188516	0.0048561	0.993027	0.981325	1.00487
Amyotrophic lateral sclerosis || id:ebi-a-GCST005647	Stain respose (5E-8)	Weighted mode	3	-0.000514837	0.00402151	0.909844	-0.008397	0.00736733	0.999485	0.991638	1.00739
pleiotropy:
outcome	exposure	egger_intercept	se	pval
Amyotrophic lateral sclerosis || id:ebi-a-GCST005647	Stain respose (5E-8)	-0.0195842	0.0245714	0.571602
heterogeneity:
outcome	exposure	method	Q	Q_df	Q_pval
Amyotrophic lateral sclerosis || id:ebi-a-GCST005647	Stain respose (5E-8)	MR Egger	1.15041	1	0.283464
Amyotrophic lateral sclerosis || id:ebi-a-GCST005647	Stain respose (5E-8)	Inverse variance weighted	1.88121	2	0.390391
harmaonised data:
	SNP	effect_allele.exposure	other_allele.exposure	effect_allele.outcome	other_allele.outcome	beta.exposure	beta.outcome	eaf.outcome	se.outcome	samplesize.outcome	pval.outcome	se.exposure	pval.exposure	exposure	F-statistic
1	rs10455872	A	G	A	G	5.2	-0.0313	0.9319	0.0295	80610	0.2896	0.4	7.4e-44	Stain respose (5E-8)	169
2	rs2900478	T	A	T	A	1.6	0.002	0.8339	0.0183	80610	0.9132	0.3	1.2e-09	Stain respose (5E-8)	28.4444
3	rs445925	A	G	A	G	5.1	0.0083	0.1064	0.0226	80610	0.714399	0.5	8.5e-29	Stain respose (5E-8)	104.04
4	rs646776	C	T	C	T	1.3	-0.0165	0.2225	0.0165	80610	0.3176	0.2	1.1e-09	Stain respose (5E-8)	42.25

## Sheet: Statin response (5E-5) and ALS
IVs for LDL-C response to statin:
rsid	effect	se	p-value	a1	a2
rs10455872	5.2	0.4	7.4e-44	A	G
rs445925	5.1	0.5	8.5e-29	A	G
rs646776	1.3	0.2	1.1e-09	C	T
rs2900478	1.6	0.3	1.2e-09	T	A
rs7696430	1.4	0.3	8.4e-08	G	A
rs11638450	1.2	0.2	3.2e-07	T	C
rs12428035	1.3	0.3	8.4e-07	T	C
rs981844	0.9	0.2	9.7e-07	G	A
rs9397844	2.7	0.6	1.8e-06	C	T
rs10026358	5	1.1	2.8e-06	G	T
rs32506	4.2	0.9	3.2e-06	T	C
rs6478277	0.9	0.2	3.3e-06	C	T
rs6739693	1.7	0.4	3.5e-06	T	G
rs4613264	0.8	0.2	4.1e-06	G	A
rs10961118	6.7	1.5	7.5e-06	A	G
rs7835385	1.9	0.4	8.5e-06	T	G
rs2891833	1.1	0.3	1.1e-05	C	T
rs1152493	1.8	0.4	1.2e-05	C	G
rs6687920	2.9	0.7	1.2e-05	T	C
rs2939334	2.3	0.5	1.3e-05	C	G
rs10145152	5.9	1.4	1.4e-05	G	A
rs17756944	2.9	0.7	1.6e-05	T	C
rs3797135	2	0.5	1.7e-05	C	G
rs11144515	1.7	0.4	1.8e-05	C	A
rs7586037	5.1	1.2	1.8e-05	A	G
rs1399708	1.1	0.3	2.9e-05	C	T
rs1080022	2.4	0.6	3e-05	T	C
rs6980143	1.6	0.4	3.1e-05	G	C
rs6494593	6.9	1.7	3.4e-05	A	G
rs11708473	1.2	0.3	3.5e-05	T	C
rs17236593	1.6	0.4	3.8e-05	C	G
rs17343443	2	0.5	3.9e-05	A	G
rs16848588	9.8	2.4	4.1e-05	A	C
rs10994219	8.5	2.1	4.5e-05	C	T
rs6884324	2.2	0.5	4.7e-05	T	C
MR test:
outcome	exposure	method	nsnp	b	se	pval	lo_ci	up_ci	or	or_lci95	or_uci95
Amyotrophic lateral sclerosis || id:ebi-a-GCST005647	Statin response (5E-5)	MR Egger	29	-0.00222675	0.00305056	0.471708	-0.00820586	0.00375235	0.997776	0.991828	1.00376
Amyotrophic lateral sclerosis || id:ebi-a-GCST005647	Statin response (5E-5)	Weighted median	29	0.00161915	0.00265142	0.541417	-0.00357763	0.00681592	1.00162	0.996429	1.00684
Amyotrophic lateral sclerosis || id:ebi-a-GCST005647	Statin response (5E-5)	Inverse variance weighted	29	0.000884328	0.00199556	0.657659	-0.00302697	0.00479563	1.00088	0.996978	1.00481
Amyotrophic lateral sclerosis || id:ebi-a-GCST005647	Statin response (5E-5)	Simple mode	29	-0.00213276	0.00452876	0.641335	-0.0110091	0.00674361	0.99787	0.989051	1.00677
Amyotrophic lateral sclerosis || id:ebi-a-GCST005647	Statin response (5E-5)	Weighted mode	29	-0.000658232	0.0027557	0.812952	-0.0060594	0.00474293	0.999342	0.993959	1.00475
pleiotropy:
outcome	exposure	egger_intercept	se	pval
Amyotrophic lateral sclerosis || id:ebi-a-GCST005647	Statin response (5E-5)	0.00984289	0.0073737	0.193068
heterogeneity:
outcome	exposure	method	Q	Q_df	Q_pval
Amyotrophic lateral sclerosis || id:ebi-a-GCST005647	Statin response (5E-5)	MR Egger	34.4462	27	0.153455
Amyotrophic lateral sclerosis || id:ebi-a-GCST005647	Statin response (5E-5)	Inverse variance weighted	36.7195	28	0.125176
harmaonised data:
	SNP	effect_allele.exposure	other_allele.exposure	effect_allele.outcome	other_allele.outcome	beta.exposure	beta.outcome	eaf.outcome	se.outcome	samplesize.outcome	pval.outcome	se.exposure	pval.exposure	F-statistic
1	rs10026358	G	T	G	T	5	-0.0626	0.0362	0.0378	80610	0.0975304	1.1	2.8e-06	20.6612
2	rs10145152	G	A	G	A	5.9	-0.0472	0.0178	0.0538	80610	0.3804	1.4	1.4e-05	17.7602
3	rs10455872	A	G	A	G	5.2	-0.0313	0.9319	0.0295	80610	0.2896	0.4	7.4e-44	169
4	rs1080022	T	C	T	C	2.4	-0.0098	0.9411	0.0304	80610	0.746299	0.6	3e-05	16
5	rs10961118	A	G	A	G	6.7	-0.007	0.0124	0.1269	80610	0.9558	1.5	7.5e-06	19.9511
6	rs10994219	C	T	C	T	8.5	0.0236	0.9837	0.0615	80610	0.7012	2.1	4.5e-05	16.3832
7	rs11144515	C	A	C	A	1.7	0.0574	0.9191	0.0266	80610	0.03065	0.4	1.8e-05	18.0625
8	rs1152493	C	G	C	G	1.8	0.0113	0.1113	0.0227	80610	0.6172	0.4	1.2e-05	20.25
9	rs11638450	T	C	T	C	1.2	0.0176	0.379	0.0154	80610	0.2532	0.2	3.2e-07	36
10	rs11708473	T	C	T	C	1.2	-0.0003	0.2843	0.0153	80610	0.9852	0.3	3.5e-05	16
11	rs12428035	T	C	T	C	1.3	-0.0247	0.1138	0.0214	80610	0.2491	0.3	8.4e-07	18.7778
12	rs1399708	C	T	C	T	1.1	0.0169	0.8587	0.0199	80610	0.3968	0.3	2.9e-05	13.4444
13	rs16848588	A	C	A	C	9.8	0.0174	0.03	0.0435	80610	0.6892	2.4	4.1e-05	16.6736
14	rs17236593	C	G	C	G	1.6	-0.0238	0.8713	0.0231	80610	0.3033	0.4	3.8e-05	16
15	rs17343443	A	G	A	G	2	0.0031	0.9149	0.025	80610	0.9023	0.5	3.9e-05	16
16	rs17756944	T	C	T	C	2.9	0.0526	0.0435	0.0345	80610	0.1271	0.7	1.6e-05	17.1633
17	rs2891833	C	T	C	T	1.1	-0.0102	0.7395	0.0159	80610	0.5198	0.3	1.1e-05	13.4444
18	rs2900478	T	A	T	A	1.6	0.002	0.8339	0.0183	80610	0.9132	0.3	1.2e-09	28.4444
19	rs2939334	C	G	C	G	2.3	0.0342	0.0407	0.0341	80610	0.3159	0.5	1.3e-05	21.16
20	rs32506	T	C	T	C	4.2	0.1042	0.0304	0.0463	80610	0.0245703	0.9	3.2e-06	21.7778
21	rs3797135	C	G	C	G	2	-0.001	0.0769	0.0265	80610	0.9688	0.5	1.7e-05	16
22	rs445925	A	G	A	G	5.1	0.0083	0.1064	0.0226	80610	0.714399	0.5	8.5e-29	104.04
23	rs4613264	G	A	G	A	0.8	0.0163	0.4889	0.0137	80610	0.2359	0.2	4.1e-06	16
24	rs646776	C	T	C	T	1.3	-0.0165	0.2225	0.0165	80610	0.3176	0.2	1.1e-09	42.25
25	rs6478277	C	T	C	T	0.9	0.0082	0.6839	0.0147	80610	0.5779	0.2	3.3e-06	20.25
26	rs6494593	A	G	A	G	6.9	-0.0354	0.0248	0.0466	80610	0.4471	1.7	3.4e-05	16.474
27	rs6687920	T	C	T	C	2.9	0.0619	0.9526	0.0357	80610	0.0832396	0.7	1.2e-05	17.1633
28	rs6739693	T	G	T	G	1.7	0.0099	0.0856	0.024	80610	0.680899	0.4	3.5e-06	18.0625
29	rs6884324	T	C	T	C	2.2	0.0184	0.1122	0.0229	80610	0.4204	0.5	4.7e-05	19.36
30	rs6980143	G	C	G	C	1.6	0.0252	0.5881	0.0144	80610	0.0797499	0.4	3.1e-05	16
31	rs7586037	A	G	A	G	5.1	-0.0185	0.0171	0.0544	80610	0.7339	1.2	1.8e-05	18.0625
32	rs7696430	G	A	G	A	1.4	-0.0142	0.8436	0.0186	80610	0.4439	0.3	8.4e-08	21.7778
33	rs7835385	T	G	T	G	1.9	0.028	0.8899	0.0224	80610	0.2102	0.4	8.5e-06	22.5625
34	rs9397844	C	T	C	T	2.7	-0.0564	0.0679	0.0294	80610	0.0550098	0.6	1.8e-06	20.25
35	rs981844	G	A	G	A	0.9	0.0272	0.2412	0.016	80610	0.0896892	0.2	9.7e-07	20.25
